# Supplementary material for: Early Behavioral Markers of Loss of Financial Capacity
Source: JAMA Netw Open. 2025 Jun 13;8(6):e2515894. doi: 10.1001/jamanetworkopen.2025.15894 (PMC12166485; doi:10.1001/jamanetworkopen.2025.15894)
Supplement: Supplement 2. — eTable 1. Propensity Score Matching Results eTable 2. Table 1 Sample Characteristics Split by Gender eTable 3. Statistical Tests for all Financial Indicators 10-5 and 5-1 Years before the PoA Registration Date [file jamanetwopen-e2515894-s002.xlsx]

## Sheet: Table of Contents
eTable 1. Propensity score matching results
eTable 2. Table 1 sample characteristics split by gender
eTable 3. Statistical tests for all financial indicators 10-5 and 5-1 years before the PoA registration date

## Sheet: eTable1
Call:
matchit(formula = Not_Capable_Group ~ PERIOD_START_DATE + AGE_AT_START +
GENDER + MDN_CTO_AT_START + MEDIAN_TRS_AT_START + CNTRY_IMD_RANK_AT_START,
data = Combined_data, method = "nearest", distance = "glm",
replace = FALSE, ratio = 3)
Summary of Balance for All Data:
	Means Treated	Means Control	Std. Mean Diff.	Var. Ratio	eCDF Mean	eCDF Max
distance	0.1021	0.0948	0.269	1.256	0.0771	0.1173
PERIOD_START_DATE	15095.5	15191.3	-0.2182	1.1287	0.0605	0.1075
AGE_AT_START	72.7901	72.5293	0.0308	1.036	0.0051	0.0193
GENDERFEMALE	0.6143	0.5396	0.1535	.	0.0747	0.0747
GENDERMALE	0.3857	0.4604	-0.1535	.	0.0747	0.0747
MDN_CTO_AT_START	1852.12	1911.43	-0.0227	1.1279	0.0109	0.0224
MEDIAN_TRS_AT_START	23.1507	24.038	-0.0615	0.9051	0.0054	0.0264
CNTRY_IMD_RANK_AT_START	18961.2	18848.9	0.0124	1.0023	0.0035	0.0091
Summary of Balance for Matched Data:
	Means Treated	Means Control	Std. Mean Diff.	Var. Ratio	eCDF Mean	eCDF Max	Std. Pair Dist.
distance	0.1021	0.1021	0.0002	1.0009	0	0.0009	0.0002
PERIOD_START_DATE	15095.5	15092.2	0.0075	0.9943	0.0037	0.0092	0.5505
AGE_AT_START	72.7901	72.7234	0.0079	1.069	0.0043	0.0167	1.0323
GENDERFEMALE	0.6143	0.6104	0.0081	.	0.0039	0.0039	0.6442
GENDERMALE	0.3857	0.3896	-0.0081	.	0.0039	0.0039	0.6442
MDN_CTO_AT_START	1852.12	1842.09	0.0038	1.581	0.0067	0.0193	0.53
MEDIAN_TRS_AT_START	23.1507	23.2621	-0.0077	0.9904	0.0008	0.0063	0.9749
CNTRY_IMD_RANK_AT_START	18961.2	18945.1	0.0018	1.0031	0.0026	0.0073	1.1387
Sample Sizes:
	Control	Treated
All	158550	16742
Matched	50226	16742
Unmatched	108324	0
Discarded	0	0

## Sheet: eTable 2
Group	Control	Lost Financial Capacity	Lost Financial Capacity	Control
GENDER	FEMALE	FEMALE	MALE	MALE
N	30657	10285	6457	19569
Start_date_mean	2011-04-07	2011-04-25	2011-05-10	2011-05-31
Age_at_start_mean	72.92	73.41	71.8	72.41
Age_at_start_sd	8.16	8.31	8.63	8.25
Joint_Account	17252	5796	4509	14604
Joint_Account_prop	0.5627	0.5635	0.6983	0.7463
Med_CTO_mean	1681.63	1696.07	2100.68	2093.46
Med_CTO_sd	1820.55	2003.03	3352.93	2409.73
Med_Trs_mean	22.6	22.56	24.09	24.3
Med_Trs_sd	13.95	13.88	15.21	15.26
IMD_rank_mean	18884.2	18875	19098.6	19040.4
IMD_rank_sd	9032.71	9037.89	9005.32	8978.14

## Sheet: eTable 3
description	measure_type	stat_type	sample_prop_w_trs	inclusion_in_temporal_analysis	LFC_mean_10-5 years	LFC_mean_5-1 years	LFC_mean_lower_10-5 years	LFC_mean_lower_5-1 years	LFC_mean_upper_10-5 years	LFC_mean_upper_5-1 years	C_mean_10-5 years	C_mean_5-1 years	C_mean_lower_10-5 years	C_mean_lower_5-1 years	C_mean_upper_10-5 years	C_mean_upper_5-1 years	LFC_C_mean_diff_10-5 years	LFC_C_mean_diff_5-1 years	LFC_C_mean_diff_lower_10-5 years	LFC_C_mean_diff_lower_5-1 years	LFC_C_mean_diff_upper_10-5 years	LFC_C_mean_diff_upper_5-1 years	stat_10-5 years	stat_5-1 years	p_val_10-5 years	p_val_5-1 years
ATM Withdrawal/ATM Withdrawal/ATM Withdrawal	transactional	chisq	0.968104	1	0.909748	0.957114	0.905282	0.953908	0.914024	0.960108	0.914506	0.950902	0.912019	0.948967	0.91693	0.952767	-0.00475849	0.00621192	-0.0097736	0.00256966	0.000191738	0.00978089	3.53144	10.5629	0.06	0.001
Benefits/Attendance Allowance/Other	transactional	chisq	0.310969	1	0.143053	0.515351	0.137802	0.507748	0.148469	0.522946	0.10393	0.217776	0.101282	0.214178	0.10664	0.221417	0.0391232	0.297575	0.0332124	0.289176	0.0450876	0.305948	190.315	5375.03	0	0
Benefits/Child Benefit/Other	transactional	chisq	0.0120356	0	0.00913869	0.00442002	0.00777811	0.00349608	0.0107291	0.00557805	0.011727	0.00613228	0.0108126	0.00547688	0.0127169	0.00686432	-0.0025883	-0.00171226	-0.00427494	-0.00289365	-0.000823281	-0.000451812	7.44275	6.19239	0.005	0.013
Benefits/Disability Living Allowance/Other	transactional	chisq	0.0757078	0	0.0817704	0.0956278	0.0776859	0.0912362	0.0860482	0.100206	0.0573806	0.0596703	0.0553706	0.0576224	0.0594587	0.0617859	0.0243898	0.0359575	0.0197989	0.0310747	0.0290452	0.0409018	125.234	253.323	0	0
Benefits/Employment and Support Allowance/Other	transactional	chisq	0.0176801	0	0.0204277	0.0206666	0.018364	0.0185907	0.0227144	0.0229655	0.0113288	0.00927806	0.0104303	0.0084668	0.0123028	0.0101653	0.00909887	0.0113885	0.00679971	0.00911097	0.0114737	0.0137415	76.7948	135.011	0	0
Benefits/Housing Benefit/Other	transactional	chisq	0.0434536	0	0.0157687	0.0422291	0.0139616	0.0392575	0.0178016	0.0454128	0.017919	0.0322741	0.0167855	0.0307542	0.0191268	0.033866	-0.00215028	0.009955	-0.00432993	0.00657335	0.000106656	0.0134088	3.27456	36.7892	0.067	0
Benefits/Income Support/Other	transactional	chisq	0.150803	1	0.142934	0.0833831	0.137685	0.0792612	0.148348	0.0876975	0.148907	0.0846374	0.145811	0.082225	0.152057	0.0871136	-0.005973	-0.00125433	-0.012093	-0.00606576	0.000204292	0.00362355	3.51696	0.239872	0.061	0.616
Benefits/Industrial Injurys Benefit/Other	transactional	chisq	0.0526968	0	0.0218015	0.0541154	0.0196682	0.0507605	0.024157	0.0576766	0.0177995	0.0496755	0.0166699	0.0477997	0.0190036	0.0516204	0.00400191	0.00443993	0.00154108	0.000555302	0.00653858	0.00839522	10.6857	5.04304	0.001	0.024
Benefits/Other/Other	transactional	chisq	0.267083	1	0.0932983	0.269562	0.0889562	0.262864	0.0978282	0.276365	0.0930992	0.222873	0.0905792	0.219244	0.0956817	0.226543	0.0001991	0.046689	-0.00485529	0.039062	0.00531824	0.0543489	0.00377118	152.198	0.952	0
Benefits/State Pension/Other	transactional	chisq	0.867489	1	0.825827	0.877494	0.819978	0.87241	0.831527	0.882403	0.809959	0.855931	0.806494	0.852823	0.813376	0.858985	0.0158683	0.0215625	0.00915005	0.0156919	0.0225333	0.0273713	20.7718	48.6955	0	0
Benefits/Winter Fuel Payment/Other	transactional	chisq	0.814344	1	0.449827	0.564449	0.442274	0.556894	0.457403	0.571973	0.447238	0.558077	0.442884	0.55372	0.451601	0.562426	0.0025883	0.0063712	-0.00610755	-0.00230974	0.0112919	0.0150414	0.329788	2.04247	0.556	0.149
Benefits/Working Families Tax Credit/Other	transactional	chisq	0.0123492	0	0.00985545	0.00406164	0.00843988	0.00317906	0.0115004	0.00517876	0.0122845	0.00559471	0.0113482	0.00496976	0.0132961	0.00629643	-0.00242902	-0.00153307	-0.00417354	-0.00266335	-0.000606253	-0.000323686	6.21063	5.40064	0.014	0.019
Binary indicator showing whether customer has LBG credit card product.	nontransactional	ttest		1	0.589801	0.604947	0.582427	0.59756	0.597176	0.612334	0.598622	0.618679	0.594387	0.614448	0.602858	0.622909	-0.00882094	-0.013732	-0.0173023	-0.0222096	-0.000339618	-0.00525441	-2.0331	-3.16188	0.005	0
Binary indicator showing whether customer has LBG loan product.	nontransactional	ttest		1	0.214008	0.223238	0.207844	0.216941	0.220171	0.229536	0.224028	0.234535	0.220411	0.230839	0.227646	0.238231	-0.0100207	-0.0112966	-0.0172254	-0.0186574	-0.00281603	-0.00393581	-2.74843	-3.03245	0.001	0
Binary indicator showing whether customer has LBG mortgage product.	nontransactional	ttest		1	0.139744	0.142443	0.134509	0.137152	0.144978	0.147734	0.136871	0.139869	0.133875	0.136838	0.139867	0.1429	0.00287286	0.00257369	-0.00313135	-0.00349964	0.00887708	0.00864703	0.933652	0.827325	0.225	0.283
Binary indicator showing whether customer has LBG pension product.	nontransactional	ttest		1	0.0194612	0.0196743	0.0173717	0.0175711	0.0215507	0.0217774	0.0198016	0.0200472	0.0185841	0.0188222	0.021019	0.0212722	-0.00034036	-0.00037295	-0.00276951	-0.00281743	0.0020888	0.00207153	-0.27587	-0.30034	0.727	0.704
Binary indicator showing whether customer has LBG savings product.	nontransactional	ttest		1	0.867544	0.890927	0.862578	0.88626	0.872509	0.895595	0.845313	0.869876	0.84224	0.866964	0.848385	0.872788	0.0222312	0.0210515	0.016187	0.0153343	0.0282754	0.0267688	7.46263	7.50121	0	0
Binary indicator showing whether customer has non-LBG pension product.	nontransactional	ttest		1	0.618358	0.711398	0.612748	0.705337	0.623968	0.71746	0.588107	0.67776	0.584758	0.674102	0.591455	0.681418	0.0302514	0.0336382	0.0236082	0.0264	0.0368945	0.0408764	9.07548	9.31271	0	0
Binary indicator showing whether customer is in arrears.	nontransactional	ttest		1		0.00422313		0.00296149		0.00548478		0.00341545		0.00274714		0.00408376		0.000807682		-0.000558831		0.00217419		1.10893		0.141
Communication/Audiovisual/Repair	transactional	chisq	0.0410943	0	0.0158285	0.0342253	0.0140178	0.0315477	0.0178648	0.0371189	0.0126628	0.028989	0.0117119	0.0275476	0.0136889	0.0305029	0.00316569	0.00523633	0.00107235	0.00215081	0.00533588	0.00839561	9.24349	11.5409	0.001	0.001
Communication/Internet/Other	transactional	chisq	0.306594	1	0.261737	0.217656	0.255104	0.211441	0.26848	0.224001	0.269542	0.232788	0.265669	0.229103	0.27345	0.236514	-0.00780472	-0.0151316	-0.0154921	-0.0223701	-7.87439e-05	-0.00784693	3.86292	16.1977	0.051	0
Communication/Mobile Phone/Other	transactional	chisq	0.686089	1	0.516306	0.488054	0.508704	0.480456	0.523901	0.495657	0.560945	0.563812	0.55659	0.55946	0.56529	0.568153	-0.0446382	-0.0757576	-0.0533631	-0.084479	-0.0359125	-0.0670283	100.901	290.293	0	0
Communication/Multi Media Service/Other	transactional	chisq	0.823513	1	0.766575	0.79865	0.760077	0.792477	0.772951	0.804685	0.744375	0.767969	0.740532	0.764247	0.748181	0.77165	0.0221997	0.0306813	0.0147204	0.0235481	0.0296347	0.0377645	32.8787	67.7457	0	0
Communication/Other/Other	transactional	chisq	0.470045	1	0.279417	0.333652	0.272642	0.326519	0.286294	0.340862	0.286186	0.334608	0.28224	0.330484	0.290165	0.338757	-0.0067694	-0.00095568	-0.0146141	-0.00919085	0.00111096	0.00730605	2.79356	0.0473225	0.085	0.817
Credit risk score.	nontransactional	ttest		1	1031.18	1045.39	1030.21	1044.35	1032.16	1046.43	1034.52	1049.03	1033.94	1048.44	1035.1	1049.62	-3.33993	-3.63949	-4.48858	-4.82649	-2.19127	-2.45249	-5.77677	-5.95491	0	0
Financial Services/Assurance/Other	transactional	chisq	0.2378	1	0.213475	0.176024	0.207305	0.170301	0.219778	0.181898	0.215546	0.176343	0.211962	0.173025	0.219174	0.179711	-0.00207064	-0.00031856	-0.00922114	-0.00695536	0.00512566	0.00636986	0.306805	0.00671919	0.568	0.934
Financial Services/BACS/Other	transactional	chisq	0.0108858	0	0.00095568	0.00740652	0.000565654	0.00618871	0.00158886	0.00885551	0.00131406	0.0106718	0.00102435	0.00980029	0.00168243	0.0116189	-0.00035838	-0.00326524	-0.000897054	-0.00480983	0.000259798	-0.00164195	1.04193	13.3865	0.307	0
Financial Services/CHAPS/Other	transactional	chisq	0.243161	1	0.151177	0.127643	0.145801	0.122644	0.156713	0.132814	0.160236	0.14166	0.157044	0.138628	0.16348	0.144747	-0.00905905	-0.0140166	-0.0153348	-0.0198902	-0.00272705	-0.0080827	7.67898	20.601	0.003	0
Financial Services/Cards/Money Transfer	transactional	chisq	0.0587743	0	0.0259826	0.0381078	0.0236509	0.0352832	0.0285344	0.0411464	0.0296261	0.0502329	0.0281691	0.0483471	0.0311555	0.0521879	-0.00364353	-0.0121252	-0.00643733	-0.0155623	-0.000773952	-0.00861354	5.84669	40.7784	0.015	0
Financial Services/Cards/Other	transactional	chisq	0.538496	1	0.395114	0.414944	0.387704	0.407472	0.402573	0.422456	0.44023	0.498328	0.435884	0.493945	0.444586	0.50271	-0.0451161	-0.0833831	-0.0536896	-0.0920227	-0.0365223	-0.0747234	104.156	349.584	0	0
Financial Services/Cards/Pre-Paid	transactional	chisq	0.0108559	0	0.00071676	0.00704814	0.000388419	0.00586193	0.00129041	0.00846583	0.00091586	0.0114881	0.000678226	0.0105832	0.00123268	0.0124685	-0.0001991	-0.00443993	-0.000658819	-0.00597813	0.000340148	-0.00282288	0.368135	23.6706	0.554	0
Financial Services/Cards/Storecard	transactional	chisq	0.0821288	0	0.0597898	0.0339267	0.0562693	0.0312608	0.0635139	0.0368087	0.0677139	0.0461116	0.0655397	0.0443021	0.0699546	0.0479909	-0.00792418	-0.0121849	-0.0121003	-0.0154483	-0.0036773	-0.00884632	12.7101	44.9429	0	0
Financial Services/Current Accounts/Other Person	transactional	chisq	0.821019	1	0.610859	0.762394	0.603419	0.755857	0.618248	0.76881	0.639231	0.76992	0.63501	0.766209	0.64343	0.77359	-0.0283718	-0.00752598	-0.036875	-0.0149703	-0.0198839	-0.000122828	43.3435	3.94992	0	0.048
Financial Services/Current Accounts/Own Account	transactional	chisq	0.0795007	0	0.0222793	0.0620595	0.0201224	0.0584754	0.0246583	0.0658462	0.0229961	0.0719548	0.0217115	0.0697176	0.0243541	0.0742577	-0.00071676	-0.00989527	-0.00327286	-0.014158	0.00191547	-0.00556198	0.25807	18.8639	0.608	0
Financial Services/Foreign/POS Fee	transactional	chisq	0.0169932	0	0.00543543	0.0145144	0.00440269	0.0127829	0.00670113	0.0164723	0.00623183	0.0105523	0.00557095	0.00968583	0.00696933	0.0114945	-0.0007964	0.00396209	-0.00207181	0.0019771	0.000557838	0.00602408	1.19865	16.9307	0.272	0
Financial Services/Foreign/Payments	transactional	chisq	0.0945974	0	0.0556086	0.0485605	0.0522092	0.0453779	0.0592137	0.0519521	0.0632939	0.0687293	0.0611879	0.0665398	0.065467	0.0709851	-0.00768526	-0.0201688	-0.0117232	-0.02407	-0.0035759	-0.0161941	12.7411	85.3181	0	0
Financial Services/Fraud/Other	transactional	chisq	0.0762006	0	0.024788	0.0593716	0.0225111	0.055863	0.0272856	0.0630841	0.0217417	0.0585553	0.0204927	0.0565257	0.0230645	0.0606528	0.00304623	0.00081631	0.000403205	-0.00327664	0.00576469	0.00497937	5.15946	0.136887	0.022	0.709
Financial Services/Fraud/Write Off	transactional	chisq	0.0647175	0	0.0152312	0.0606857	0.013456	0.0571399	0.0172323	0.0644347	0.0131804	0.0511886	0.01221	0.0492856	0.014226	0.0531607	0.00205073	0.00949707	-2.0308e-05	0.00543239	0.00419881	0.013631	3.75959	22.1535	0.053	0
Financial Services/Funds Transfer/International	transactional	chisq	0.0154551	0	0.00382272	0.0106917	0.00296875	0.00921447	0.00491156	0.0123977	0.00445984	0.0142357	0.00390449	0.0132266	0.00509229	0.0153197	-0.00063712	-0.00354398	-0.00170584	-0.00537958	0.000510667	-0.00163018	1.04617	11.7059	0.3	0
Financial Services/Funds Transfer/Other	transactional	chisq	0.149594	0	0.0658822	0.092044	0.0621941	0.0877288	0.0697711	0.0965475	0.0878429	0.135448	0.085389	0.132473	0.0903602	0.138478	-0.0219607	-0.0434038	-0.0264262	-0.0486742	-0.0174243	-0.038065	79.8421	216.477	0	0
Financial Services/Insurance/Appliance	transactional	chisq	0.370027	1	0.325529	0.300203	0.318442	0.293277	0.332696	0.307221	0.291781	0.271334	0.287812	0.267453	0.295782	0.27525	0.0337475	0.0288695	0.025625	0.0209268	0.041895	0.0368417	67.9088	51.9324	0	0
Financial Services/Insurance/Claims	transactional	chisq	0.356887	1	0.251941	0.238502	0.245393	0.232077	0.258604	0.245047	0.240533	0.217796	0.236805	0.214198	0.2443	0.221437	0.0114084	0.0207064	0.00386376	0.0133304	0.0189917	0.0281224	8.81282	30.9542	0.001	0
Financial Services/Insurance/Dental	transactional	chisq	0.0625373	0	0.0584757	0.0538765	0.0549927	0.0505288	0.062163	0.0574306	0.0569227	0.0548521	0.0549203	0.0528848	0.0589932	0.0568877	0.00155298	-0.00097559	-0.00250444	-0.00489877	0.0056806	0.00301872	0.532148	0.212979	0.466	0.639
Financial Services/Insurance/Fraud	transactional	chisq	0.0534136	0	0.0634333	0.0215625	0.0598114	0.0194412	0.0672571	0.0239063	0.0498148	0.0163461	0.0479366	0.015264	0.0517623	0.0175029	0.0136184	0.00521642	0.00949795	0.00278774	0.0178074	0.00772088	45.9474	19.4063	0	0
Financial Services/Insurance/Funeral	transactional	chisq	0.0219657	0	0.0130211	0.0120655	0.0113843	0.0104922	0.0148853	0.0138667	0.0133397	0.0133198	0.0123634	0.0123442	0.0143912	0.0143706	-0.00031856	-0.00125433	-0.00227213	-0.00315303	0.00171259	0.00072218	0.0745623	1.4428	0.793	0.219
Financial Services/Insurance/Health	transactional	chisq	0.151281	1	0.139709	0.124537	0.13451	0.119592	0.145073	0.129655	0.129714	0.120555	0.126794	0.117727	0.13269	0.123442	0.00999482	0.003982	0.00400514	-0.00174418	0.0160411	0.00976766	10.8459	1.82754	0.001	0.164
Financial Services/Insurance/Home	transactional	chisq	0.214296	1	0.176562	0.126269	0.170831	0.121294	0.182442	0.131417	0.173854	0.123402	0.170555	0.120545	0.177204	0.126317	0.00270776	0.00286704	-0.00392591	-0.00289925	0.00939272	0.00869262	0.620365	0.923219	0.427	0.335
Financial Services/Insurance/Home emergency	transactional	chisq	0.333801	1	0.324035	0.297575	0.316957	0.290667	0.331194	0.304576	0.269801	0.247342	0.265927	0.243578	0.27371	0.251145	0.0542349	0.0502329	0.0461646	0.0423607	0.0623289	0.0581335	181.614	164.46	0	0
Financial Services/Insurance/Mobile Phone	transactional	chisq	0.0311492	0	0.0167841	0.0182177	0.014918	0.0162714	0.0188754	0.0203882	0.0173814	0.0226775	0.0162652	0.0214019	0.0185721	0.0240267	-0.0005973	-0.00445984	-0.00281855	-0.00683223	0.00170095	-0.00201037	0.230429	11.6274	0.63	0.001
Financial Services/Insurance/Motor	transactional	chisq	0.418125	1	0.342671	0.21688	0.335489	0.210673	0.349926	0.223217	0.355832	0.251065	0.351646	0.247282	0.36004	0.254886	-0.0131605	-0.0341855	-0.0214667	-0.0414658	-0.00482827	-0.0268574	9.47022	79.6934	0.001	0
Financial Services/Insurance/Other	transactional	chisq	0.934252	1	0.875105	0.898877	0.86998	0.894188	0.880056	0.903382	0.862004	0.884661	0.85895	0.881828	0.865002	0.887435	0.0131008	0.0142157	0.00722392	0.00882924	0.0189169	0.0195376	18.375	25.4139	0	0
Financial Services/Insurance/Personal Accident	transactional	chisq	0.0244296	0	0.0065703	0.0212639	0.00542752	0.0191576	0.00794497	0.0235928	0.00664994	0.0229363	0.00596648	0.0216535	0.00740992	0.0242927	-7.964e-05	-0.00167244	-0.00146074	-0.00418427	0.00138004	0.000915763	0.00302305	1.52054	0.96	0.215
Financial Services/Insurance/Pet	transactional	chisq	0.0806953	0	0.0637319	0.0569227	0.0601018	0.0534847	0.0675638	0.0605658	0.0627165	0.0584956	0.0606196	0.056467	0.0648806	0.0605921	0.00101541	-0.00157289	-0.00321569	-0.00560449	0.00531591	0.0025294	0.202541	0.539256	0.646	0.452
Financial Services/Insurance/Travel	transactional	chisq	0.147981	0	0.102556	0.0465297	0.0980225	0.043413	0.107274	0.0498564	0.113467	0.0722534	0.110713	0.0700119	0.116281	0.0745606	-0.0109107	-0.0257237	-0.0162469	-0.0296003	-0.0055103	-0.0217729	15.0683	134.706	0	0
Financial Services/Investments/Dividend	transactional	chisq	0.315763	1	0.270517	0.225959	0.263812	0.219657	0.277328	0.232386	0.265301	0.228706	0.261448	0.225044	0.26919	0.23241	0.00521642	-0.00274758	-0.00252337	-0.0100484	0.0129923	0.00459706	1.72089	0.523011	0.181	0.466
Financial Services/Investments/Funds Received	transactional	chisq	0.190091	1	0.146816	0.11062	0.141507	0.105929	0.152289	0.115491	0.151734	0.116314	0.148613	0.11353	0.154908	0.119158	-0.00491777	-0.00569426	-0.0111015	-0.0111804	0.00132257	-0.000145636	2.33686	3.9479	0.121	0.046
Financial Services/Investments/ISA	transactional	chisq	0.0190837	0	0.0105125	0.0123044	0.00904827	0.010715	0.0122056	0.0141215	0.00989527	0.0127822	0.00905681	0.0118268	0.0108096	0.0138129	0.00061721	-0.00047784	-0.00111876	-0.00238006	0.00243109	0.00150208	0.420771	0.192692	0.494	0.662
Financial Services/Investments/NS&I	transactional	chisq	0.258392	1	0.155656	0.160733	0.150215	0.155218	0.161257	0.166405	0.172739	0.199299	0.169448	0.195819	0.17608	0.202826	-0.0170828	-0.0385657	-0.0234647	-0.0451068	-0.0106446	-0.0319675	26.0352	121.265	0	0
Financial Services/Investments/Other	transactional	chisq	0.230229	1	0.181281	0.169335	0.175489	0.1637	0.187219	0.175122	0.176323	0.168618	0.173005	0.165359	0.179691	0.171928	0.00495759	0.00071676	-0.00173766	-0.00581429	0.0117032	0.00730041	2.07946	0.0410107	0.143	0.831
Financial Services/Investments/Stocks & Shares	transactional	chisq	0.201036	1	0.0907299	0.168797	0.0864433	0.16317	0.0952056	0.174577	0.0979572	0.180723	0.0953784	0.177373	0.100598	0.184123	-0.00722733	-0.0119261	-0.0122635	-0.0184962	-0.00212543	-0.00530231	7.46412	12.1384	0.004	0
Financial Services/Loans/Direct	transactional	chisq	0.0232499	0	0.00226974	0.0180385	0.001629	0.016102	0.00314818	0.0201993	0.00232947	0.0240911	0.00193517	0.0227764	0.00280168	0.0254791	-5.973e-05	-0.00605264	-0.00086412	-0.00843807	0.00082393	-0.00358998	0.00215553	20.5712	0.928	0
Financial Services/Loans/Other	transactional	chisq	0.224361	1	0.148608	0.137797	0.143271	0.13263	0.154107	0.143132	0.167145	0.159539	0.163897	0.156353	0.170443	0.162777	-0.0185362	-0.0217417	-0.0248068	-0.0278374	-0.0122082	-0.0155866	31.5633	45.3664	0	0
Financial Services/Loans/Prime	transactional	chisq	0.0358679	0	0.0228766	0.0146936	0.0206905	0.0129511	0.0252845	0.0166624	0.0268785	0.0193127	0.0254902	0.0181357	0.0283397	0.0205638	-0.00400191	-0.00461912	-0.00663633	-0.00676761	-0.00129119	-0.00239298	7.81939	14.7693	0.002	0
Financial Services/Loans/Settlement	transactional	chisq	0.0772011	0	0.0548322	0.0277745	0.0514558	0.025363	0.0584145	0.0304052	0.0603671	0.0381675	0.0583079	0.0365171	0.0624939	0.0398889	-0.00553498	-0.010393	-0.00952923	-0.0133577	-0.0014694	-0.00735229	6.83129	39.2349	0.008	0
Financial Services/Merchant Services/Other	transactional	chisq	0.149041	0	0.0560865	0.0944332	0.052673	0.0900669	0.0597054	0.0989868	0.0793215	0.129495	0.0769803	0.126577	0.0817272	0.132469	-0.023235	-0.0350615	-0.027411	-0.0403429	-0.0189865	-0.0297127	99.1885	145.08	0	0
Financial Services/Mortgages/Other	transactional	chisq	0.130002	0	0.109664	0.0723331	0.104991	0.0684775	0.114518	0.0763864	0.116075	0.0763151	0.113293	0.0740156	0.118916	0.0786796	-0.00641102	-0.003982	-0.0118803	-0.00850814	-0.000879077	0.000612564	5.02815	2.80183	0.025	0.085
Financial Services/Other/Account Closure	transactional	chisq	0.313866	1	0.172381	0.193107	0.166705	0.187169	0.178208	0.199187	0.167045	0.196333	0.163798	0.192872	0.170343	0.19984	0.00533588	-0.00322542	-0.00122451	-0.0101161	0.011948	0.00371443	2.51514	0.810092	0.11	0.369
Financial Services/Other/Banking	transactional	chisq	0.189016	1	0.0936567	0.118743	0.0893069	0.113901	0.0981941	0.123761	0.109824	0.149146	0.107109	0.146047	0.112598	0.152298	-0.0161669	-0.0304026	-0.0213264	-0.0361781	-0.0109415	-0.024564	34.5244	95.2661	0	0
Financial Services/Other/Complaints Resolution	transactional	chisq	0.0781567	0	0.0324334	0.0449767	0.0298268	0.0419115	0.0352569	0.0482527	0.0349222	0.0508502	0.0333421	0.0489532	0.0365737	0.0528162	-0.00248875	-0.00587345	-0.0055804	-0.00951917	0.00067756	-0.00215481	2.27345	9.10277	0.126	0.001
Financial Services/Other/Credit Union	transactional	chisq	0.0104378	0	0.00495759	0.0071676	0.00397465	0.00597077	0.006174	0.00859581	0.00547525	0.00878031	0.00485727	0.00799168	0.00617004	0.009645	-0.00051766	-0.00161271	-0.00172847	-0.00309427	0.000772029	-5.25376e-05	0.539195	3.73959	0.455	0.053
Financial Services/Other/Debt Recovery	transactional	chisq	0.0771861	0	0.0466491	0.0467686	0.0435285	0.0436441	0.0499797	0.050103	0.0505117	0.0461912	0.0486208	0.0443802	0.0524717	0.048072	-0.00386254	0.00057739	-0.00755236	-0.00307572	-0.000100212	0.00430263	3.89649	0.0821162	0.052	0.771
Financial Services/Other/FOREX	transactional	chisq	0.217283	1	0.123761	0.0994505	0.118829	0.0949795	0.128866	0.104106	0.147553	0.157409	0.144469	0.15424	0.150692	0.16063	-0.0237925	-0.057958	-0.0296359	-0.0634646	-0.0178872	-0.052383	58.281	343.864	0	0
Financial Services/Other/Leasing	transactional	chisq	0.0512633	0	0.0302831	0.0263409	0.0277645	0.0239931	0.0330197	0.0289088	0.0329511	0.0345439	0.0314156	0.0329723	0.0345585	0.0361871	-0.00266794	-0.00820292	-0.00566156	-0.0110715	0.000400696	-0.00525828	2.77602	26.6154	0.089	0
Financial Services/Other/Other	transactional	chisq	0.243325	1	0.173516	0.108948	0.167825	0.104288	0.179357	0.113788	0.177259	0.113188	0.173934	0.110437	0.180633	0.115999	-0.00374308	-0.00424083	-0.0103548	-0.00968292	0.00292094	0.00126387	1.18569	2.22593	0.275	0.132
Financial Services/Other/Returned Standing Order	transactional	chisq	0.0106319	0	0.00041811	0.0109903	0.000183225	0.00949172	0.00090294	0.0127175	0.00031856	0.0101143	0.000188534	0.00926638	0.000529751	0.011038	9.95500338470115e-05	0.00087604	-0.000228693	-0.000894478	0.000507346	0.00272437	0.13048	0.858583	0.622	0.354
Financial Services/Other/Travel Money	transactional	chisq	0.19245	1	0.101242	0.0925218	0.0967349	0.0881964	0.105934	0.0970355	0.11936	0.146	0.116544	0.142929	0.122235	0.149125	-0.0181181	-0.0534783	-0.0234638	-0.0588111	-0.0127075	-0.0480764	40.3736	311.694	0	0
Financial Services/Other/Visa Sales	transactional	chisq	0.430415	1	0.275176	0.222912	0.268434	0.216642	0.282022	0.22931	0.328455	0.301358	0.324351	0.29735	0.332586	0.305396	-0.0532792	-0.0784454	-0.0611732	-0.0858934	-0.0453451	-0.0709471	164.904	381.44	0	0
Financial Services/Savings/Building Society	transactional	chisq	0.239816	1	0.140067	0.169932	0.134863	0.164289	0.145437	0.175727	0.157488	0.197448	0.154319	0.19398	0.16071	0.200962	-0.0174213	-0.0275156	-0.0235392	-0.0341581	-0.0112446	-0.0208184	29.252	61.4523	0	0
Financial Services/Savings/Funds Received	transactional	chisq	0.0765739	0	0.0631346	0.0319556	0.0595209	0.0293682	0.0669504	0.03476	0.0640107	0.0338868	0.0618934	0.03233	0.066195	0.0355154	-0.00087604	-0.00193127	-0.00510313	-0.00499461	0.00342069	0.00120676	0.147019	1.39128	0.704	0.228
Financial Services/Savings/Interest	transactional	chisq	0.0483962	0	0.0421694	0.0279536	0.0391998	0.0255344	0.0453511	0.0305921	0.0429061	0.0286903	0.0411588	0.0272563	0.0447237	0.0301969	-0.00073667	-0.00073667	-0.0042244	-0.00359367	0.00282403	0.00219556	0.149094	0.220175	0.694	0.626
Financial Services/Savings/Internet	transactional	chisq	0.0589834	0	0.0413929	0.0212639	0.0384504	0.0191576	0.0445479	0.0235928	0.0465695	0.0293872	0.0447514	0.027936	0.0484574	0.0309108	-0.0051766	-0.00812328	-0.0086771	-0.0107249	-0.00160265	-0.00544475	7.66498	30.8355	0.003	0
Financial Services/Savings/Other	transactional	chisq	0.223032	1	0.141202	0.14162	0.13598	0.136391	0.146589	0.147014	0.155418	0.161649	0.152265	0.158446	0.158622	0.164905	-0.0142157	-0.0200295	-0.0203403	-0.0261857	-0.00803295	-0.0138145	19.5908	37.9803	0	0
Financial Services/Vehicle Finance/Ford	transactional	chisq	0.0146189	0	0.00949707	0.00627165	0.00810873	0.00515683	0.011115	0.00761863	0.0109505	0.00913869	0.0100675	0.0083337	0.0119091	0.0100197	-0.00145343	-0.00286704	-0.00314669	-0.00428953	0.00031806	-0.00136569	2.39536	12.0185	0.115	0
Financial Services/Vehicle Finance/Mercedes Benz	transactional	chisq	0.0100346	0	0.00424083	0.00627165	0.00333735	0.00515683	0.00537862	0.00761863	0.00531597	0.00911878	0.0047074	0.00831469	0.00600139	0.00999885	-0.00107514	-0.00284713	-0.00221383	-0.00426911	0.000142591	-0.0013463	2.68019	11.8707	0.102	0
Financial Services/Vehicle Finance/Other	transactional	chisq	0.12945	0	0.0756182	0.0702425	0.0716809	0.0664401	0.0797517	0.0742436	0.0849759	0.0905905	0.0825591	0.0881017	0.0874565	0.0931422	-0.0093577	-0.020348	-0.0140134	-0.0249277	-0.00463373	-0.0156983	14.381	66.2286	0	0
Financial Services/Vehicle Finance/Toyota	transactional	chisq	0.0179638	0	0.0132003	0.0115876	0.0115518	0.0100471	0.015076	0.0133564	0.013718	0.0142954	0.0127277	0.0132842	0.0147834	0.0153816	-0.00051766	-0.00270776	-0.00248827	-0.00459746	0.00153052	-0.000740068	0.213896	6.65348	0.642	0.01
Financial Services/Vehicle Finance/Volkswagen	transactional	chisq	0.0208458	0	0.0122447	0.0118265	0.0106593	0.0102695	0.0140578	0.0136116	0.0135786	0.0157687	0.0125934	0.014706	0.0146389	0.0169061	-0.00133397	-0.00394218	-0.00324794	-0.0058736	0.000657787	-0.00193271	1.60906	13.1288	0.195	0
Hobbies & Interests/Camping/Other	transactional	chisq	0.228467	1	0.143591	0.119042	0.138331	0.114194	0.149015	0.124065	0.16812	0.158265	0.164865	0.155089	0.171426	0.161493	-0.0245291	-0.0392227	-0.0307381	-0.0450438	-0.0182615	-0.0333379	55.4739	152.493	0	0
Hobbies & Interests/Cinema/Other	transactional	chisq	0.21791	1	0.126448	0.113606	0.12147	0.108859	0.131599	0.118533	0.159798	0.167543	0.156609	0.164292	0.163038	0.170844	-0.0333493	-0.0539362	-0.0392863	-0.0597152	-0.02735	-0.0480914	108.401	279.873	0	0
Hobbies & Interests/Clubs & Societies/Other	transactional	chisq	0.418454	1	0.290527	0.270458	0.283669	0.263753	0.297481	0.277268	0.303389	0.325469	0.299373	0.321375	0.307434	0.32959	-0.0128619	-0.0550113	-0.0208106	-0.0628688	-0.00487879	-0.047113	9.82699	176.855	0.001	0
Hobbies & Interests/DVD Rental/Other	transactional	chisq	0.253897	1	0.124119	0.186238	0.119181	0.180384	0.12923	0.192237	0.143153	0.226078	0.140107	0.222431	0.146253	0.229767	-0.019034	-0.0398399	-0.0248625	-0.0467529	-0.013144	-0.0328738	37.991	117.407	0	0
Hobbies & Interests/Gambling/Other	transactional	chisq	0.291468	1	0.15267	0.231275	0.147272	0.22492	0.158228	0.237753	0.164715	0.271732	0.161487	0.267849	0.167995	0.27565	-0.0120456	-0.0404571	-0.0183584	-0.0479126	-0.00567641	-0.0329556	13.3514	106.183	0	0
Hobbies & Interests/Other Hobbies & Interests/Attractions	transactional	chisq	0.327306	1	0.190957	0.176622	0.185045	0.17089	0.197012	0.182502	0.227293	0.255963	0.223639	0.252155	0.230989	0.259808	-0.0363358	-0.0793414	-0.0433013	-0.086236	-0.0293181	-0.0723889	96.9665	437.788	0	0
Hobbies & Interests/Other Hobbies & Interests/Cultural	transactional	chisq	0.343089	1	0.231095	0.182057	0.224743	0.176255	0.237572	0.188005	0.271134	0.255386	0.267254	0.251581	0.27505	0.259228	-0.040039	-0.0733286	-0.0474916	-0.0802798	-0.0325404	-0.0663208	104.124	372.909	0	0
Hobbies & Interests/Other Hobbies & Interests/Music	transactional	chisq	0.173725	1	0.0914467	0.0819496	0.0871445	0.0778609	0.0959376	0.0862315	0.111755	0.124	0.109019	0.121136	0.11455	0.126921	-0.0203082	-0.0420499	-0.0254385	-0.0470725	-0.0151112	-0.0369575	54.1283	220.265	0	0
Hobbies & Interests/Other Hobbies & Interests/Other	transactional	chisq	0.311522	1	0.200275	0.159718	0.194252	0.154218	0.206436	0.165376	0.222494	0.207622	0.218868	0.204087	0.226163	0.211201	-0.0222196	-0.0479035	-0.0292646	-0.0544608	-0.0151251	-0.0412882	36.362	182.794	0	0
Hobbies & Interests/Other Hobbies & Interests/Photography	transactional	chisq	0.335309	1	0.189046	0.192749	0.183157	0.186815	0.195078	0.198824	0.219149	0.244256	0.215543	0.240508	0.222799	0.248043	-0.0301039	-0.0515072	-0.0370253	-0.0585391	-0.0231306	-0.0444223	68.0249	187.023	0	0
Hobbies & Interests/Sport/Bowling	transactional	chisq	0.0119311	0	0.00549516	0.00459921	0.00445636	0.00365522	0.00676686	0.00577707	0.00659021	0.00770517	0.00590993	0.00696775	0.00734703	0.00851887	-0.00109505	-0.00310596	-0.00238581	-0.00435091	0.000274547	-0.00178187	2.22762	17.1562	0.126	0
Hobbies & Interests/Sport/Cycling	transactional	chisq	0.082293	0	0.0518457	0.0361367	0.0485599	0.0333857	0.0553389	0.0391027	0.0547724	0.0490583	0.0528066	0.0471938	0.0568067	0.0509921	-0.00292677	-0.0129216	-0.00679605	-0.0162859	0.00101412	-0.00948239	2.04717	47.6501	0.147	0
Hobbies & Interests/Sport/Fitness	transactional	chisq	0.0826663	0	0.0538167	0.0432445	0.0504708	0.0402379	0.0573691	0.0464627	0.0620595	0.0563851	0.059973	0.0543918	0.0642132	0.0584467	-0.00824274	-0.0131406	-0.0122251	-0.016788	-0.00418865	-0.00941941	14.9808	42.8612	0	0
Hobbies & Interests/Sport/Football	transactional	chisq	0.0377643	0	0.0259228	0.0155895	0.0235939	0.013793	0.028472	0.0176119	0.0294469	0.0219408	0.0279943	0.0206861	0.0309719	0.0232692	-0.00352407	-0.00635129	-0.0063133	-0.00858762	-0.000659066	-0.00403731	5.49321	25.086	0.019	0
Hobbies & Interests/Sport/Golf	transactional	chisq	0.0795604	0	0.0431848	0.0419305	0.0401802	0.0389692	0.046401	0.045104	0.0512882	0.0620396	0.0493834	0.0599534	0.053262	0.064193	-0.00810337	-0.0201091	-0.0117017	-0.0237704	-0.0044316	-0.0163732	17.4319	94.0715	0	0
Hobbies & Interests/Sport/Other	transactional	chisq	0.363547	1	0.215446	0.21455	0.209255	0.208368	0.221769	0.220864	0.252957	0.285629	0.249164	0.281685	0.256787	0.289606	-0.0375105	-0.0710787	-0.0447826	-0.0784201	-0.03019	-0.0636862	95.6857	323.117	0	0
Hobbies & Interests/Sport/Sailing	transactional	chisq	0.0735874	0	0.0396607	0.0294469	0.0367798	0.0269635	0.042755	0.0321487	0.0499144	0.0442002	0.0480343	0.0424275	0.0518637	0.046043	-0.0102537	-0.0147533	-0.0137348	-0.017846	-0.00669835	-0.0115846	29.0392	69.9324	0	0
Hobbies & Interests/Sport/Swimming	transactional	chisq	0.010841	0	0.005973	0.00531597	0.00488682	0.00429547	0.00729161	0.00656955	0.00704814	0.00698841	0.00634384	0.0062872	0.00782887	0.00776607	-0.00107514	-0.00167244	-0.0024186	-0.00295916	0.000347086	-0.000306803	1.99887	5.12763	0.151	0.024
Household Bills/Council Tax/Other	transactional	chisq	0.831412	1	0.798292	0.848166	0.792115	0.84262	0.804331	0.853552	0.745013	0.777366	0.741172	0.773697	0.748815	0.780993	0.0532792	0.0708	0.0460786	0.0642281	0.060428	0.0773107	194.203	385.86	0	0
Household Bills/Energy/Gas & Electricity	transactional	chisq	0.905552	1	0.871401	0.909927	0.866215	0.905466	0.876416	0.914199	0.833453	0.858619	0.830159	0.855535	0.836695	0.861649	0.0379485	0.0513081	0.0318896	0.0459727	0.0439451	0.0565741	136.296	294.605	0	0
Household Bills/Energy/Other	transactional	chisq	0.130406	0	0.085175	0.0833831	0.0810121	0.0792612	0.0895296	0.0876975	0.0919444	0.0943734	0.0894387	0.0918378	0.0945128	0.0969713	-0.0067694	-0.0109903	-0.0116628	-0.015864	-0.00180938	-0.00604937	6.92575	18.0906	0.008	0
Household Bills/Rent and Property Management/Council	transactional	chisq	0.0688687	0	0.0384661	0.0795007	0.0356285	0.0754696	0.0415177	0.0837261	0.0360371	0.0543145	0.0344325	0.0523565	0.0377131	0.056341	0.00242902	0.0251862	-0.000874287	0.0206658	0.00580564	0.0297715	2.03039	139.451	0.149	0
Household Bills/Rent and Property Management/Housing Association	transactional	chisq	0.0569974	0	0.0331502	0.0605662	0.0305149	0.0570238	0.036002	0.0643119	0.0277745	0.0459722	0.0263634	0.0441654	0.0292583	0.0478489	0.0053757	0.014594	0.00234154	0.0105763	0.00848378	0.0186806	12.6458	56.4009	0	0
Household Bills/Rent and Property Management/Other	transactional	chisq	0.302607	1	0.208697	0.254569	0.202579	0.247998	0.214949	0.261254	0.204396	0.234958	0.200882	0.231261	0.207955	0.238696	0.00430056	0.0196114	-0.00277076	0.0120613	0.0114179	0.027199	1.3963	26.3795	0.229	0
Household Bills/Rent and Property Management/Retirement	transactional	chisq	0.012394	0	0.00698841	0.0154701	0.00580755	0.0136806	0.0084008	0.0174854	0.00623183	0.0100745	0.00557095	0.00922827	0.00696933	0.0109964	0.00075658	0.00539561	-0.000646603	0.00336725	0.00223822	0.0075007	1.01114	31.8942	0.312	0
Household Bills/TV Licence/Other	transactional	chisq	0.527521	1	0.317405	0.473301	0.310368	0.465715	0.324527	0.480899	0.30964	0.451798	0.305602	0.447439	0.313708	0.456164	0.0077649	0.0215028	-0.000348434	0.0127786	0.0159067	0.0302296	3.49342	23.3081	0.062	0
Household Bills/Water/Other	transactional	chisq	0.819556	1	0.764723	0.832756	0.758208	0.826996	0.771117	0.838362	0.716342	0.768148	0.712373	0.764427	0.720278	0.771828	0.0483813	0.064608	0.0408202	0.0578276	0.0558964	0.0713302	148.336	309.437	0	0
Income/Expenses/Other	transactional	chisq	0.0232499	0	0.0109903	0.0132003	0.00949172	0.0115518	0.0127175	0.015076	0.0118265	0.0152511	0.0109082	0.0142062	0.0128204	0.0163708	-0.00083622	-0.00205073	-0.00264172	-0.00404941	0.00104722	2.56416824645726e-05	0.693576	3.49665	0.406	0.06
Income/Gambling/Other	transactional	chisq	0.160584	1	0.0668379	0.136603	0.0631243	0.131454	0.0707518	0.141918	0.0644089	0.152789	0.0622854	0.14966	0.0665993	0.155972	0.00242902	-0.0161868	-0.00188738	-0.0222373	0.00681421	-0.0100772	1.17909	25.8557	0.272	0
Income/Market Places/Other	transactional	chisq	0.10296	0	0.0436626	0.0563851	0.0406417	0.0529628	0.0468949	0.0600127	0.0535579	0.0680126	0.0516131	0.0658338	0.0555714	0.0702577	-0.00989527	-0.0116274	-0.0135286	-0.0157228	-0.0061885	-0.0074605	25.1599	27.6997	0	0
Income/Miscellaneous Credits/Other	transactional	chisq	0.512887	1	0.225242	0.439912	0.218948	0.432378	0.231662	0.447473	0.238144	0.432704	0.234429	0.428367	0.241899	0.437052	-0.0129017	0.00720742	-0.0202221	-0.00146572	-0.0055365	0.0158896	11.5572	2.62538	0.001	0.096
Income/Refunds/Other	transactional	chisq	0.44348	1	0.305579	0.306236	0.298617	0.299269	0.312631	0.313292	0.304902	0.293593	0.300881	0.289616	0.308953	0.297601	0.00067694	0.0126429	-0.00736335	0.00461998	0.00874814	0.0206956	0.024042	9.55686	0.878	0.001
Income/Rental Income/Other	transactional	chisq	0.014156	0	0.00686895	0.0095568	0.00569885	0.00816388	0.00827068	0.0111793	0.00724724	0.010393	0.00653274	0.00953325	0.00803812	0.0113285	-0.00037829	-0.00083622	-0.00179851	-0.00252133	0.00112049	0.000927059	0.202562	0.79006	0.631	0.368
Income/Settlements/Other	transactional	chisq	0.215446	1	0.080755	0.172381	0.0766943	0.166705	0.0850095	0.178208	0.0799984	0.174651	0.077648	0.171345	0.0824133	0.178006	0.00075658	-0.00226974	-0.00397142	-0.00885883	0.00555128	0.00437171	0.0874601	0.434265	0.771	0.503
Income/Tax/Other	transactional	chisq	0.149773	0	0.0777685	0.0878031	0.0737789	0.083581	0.0819532	0.0922157	0.0830247	0.0839406	0.0806336	0.0815374	0.0854799	0.0864077	-0.00525624	0.00386254	-0.0099434	-0.00103091	-0.000501421	0.00882133	4.55361	2.36161	0.034	0.125
Inter-Account Transfer/Current Account/Other	transactional	chisq	0.274221	1	0.21455	0.232828	0.208368	0.226458	0.220864	0.239321	0.210051	0.228786	0.2065	0.225123	0.213645	0.23249	0.00449966	0.00404173	-0.00264419	-0.00331808	0.0116886	0.0114438	1.49928	1.1362	0.218	0.278
Inter-Account Transfer/Savings/Other	transactional	chisq	0.717477	1	0.635408	0.606558	0.628057	0.599105	0.642697	0.613963	0.621411	0.601043	0.61715	0.596743	0.625654	0.605328	0.0139967	0.00551507	0.00555076	-0.00304294	0.02242	0.0140557	10.4351	1.57164	0.001	0.204
Miscellaneous/Charity/Animal	transactional	chisq	0.168379	1	0.149385	0.148489	0.144036	0.143154	0.154895	0.153986	0.132561	0.137339	0.129613	0.134347	0.135565	0.140387	0.016824	0.0111496	0.0106905	0.0050065	0.0230119	0.0173478	29.9611	12.8625	0	0
Miscellaneous/Charity/Children	transactional	chisq	0.125254	0	0.101541	0.108231	0.0970275	0.103585	0.106239	0.113057	0.0880819	0.101342	0.0856248	0.0987233	0.0906022	0.104022	0.0134592	0.00688886	0.0082862	0.00152369	0.0186945	0.0123159	27.2153	6.37176	0	0.012
Miscellaneous/Charity/Disability	transactional	chisq	0.0449916	0	0.0347031	0.0468881	0.032007	0.0437596	0.037615	0.0502263	0.0259626	0.0370923	0.024598	0.0354649	0.0274003	0.038791	0.00874049	0.00979572	0.00567353	0.00622628	0.0118809	0.0134365	34.748	31.4684	0	0
Miscellaneous/Charity/Elderly	transactional	chisq	0.0177995	0	0.0111098	0.0263409	0.0096027	0.0239931	0.0128454	0.0289088	0.00742643	0.012603	0.00670288	0.0116545	0.00822633	0.0136269	0.00368335	0.0137379	0.00196178	0.0111579	0.00548249	0.0163922	20.1377	149.304	0	0
Miscellaneous/Charity/Environment	transactional	chisq	0.202156	1	0.177518	0.160972	0.171774	0.155454	0.18341	0.166647	0.181739	0.175845	0.178381	0.172531	0.185145	0.179209	-0.00422092	-0.0148728	-0.0108941	-0.0213318	0.00250393	-0.00835853	1.48279	19.387	0.219	0
Miscellaneous/Charity/Humanitarian	transactional	chisq	0.0564299	0	0.0623581	0.0229363	0.0587658	0.0207474	0.0661529	0.025347	0.0499741	0.0219209	0.048093	0.0206668	0.0519245	0.0232488	0.012384	0.00101541	0.00828836	-0.00155338	0.0165484	0.00366009	38.0739	0.551167	0	0.441
Miscellaneous/Charity/Maritime	transactional	chisq	0.0219209	0	0.0229961	0.020786	0.0208042	0.018704	0.0254096	0.023091	0.0203679	0.0180584	0.0191591	0.0169205	0.0216507	0.0192706	0.00262812	0.00272767	7.86463495081693e-05	0.000308111	0.00525335	0.00522333	4.08687	4.93308	0.043	0.024
Miscellaneous/Charity/Medical	transactional	chisq	0.255943	1	0.197408	0.241011	0.191419	0.234562	0.203536	0.247578	0.17027	0.219946	0.166999	0.216335	0.173593	0.2236	0.0271373	0.0210648	0.020293	0.0136621	0.0340277	0.028507	63.2775	31.8101	0	0
Miscellaneous/Charity/Other	transactional	chisq	0.705636	1	0.557819	0.603871	0.550253	0.596409	0.565357	0.611284	0.556405	0.627105	0.552046	0.622857	0.560755	0.631335	0.00141361	-0.023235	-0.00727815	-0.0317726	0.0100961	-0.014712	0.096029	28.7121	0.754	0
Miscellaneous/Charity/Overseas	transactional	chisq	0.0250866	0	0.0219806	0.0218015	0.0198385	0.0196682	0.024345	0.024157	0.0182177	0.0178792	0.0170747	0.016747	0.0194349	0.0190858	0.00376299	0.00392227	0.00128816	0.00146027	0.00631365	0.00646012	9.26268	10.2285	0.001	0.001
Miscellaneous/Charity/Politics	transactional	chisq	0.0356439	0	0.0236531	0.024549	0.0214297	0.0222833	0.0260979	0.0270357	0.0231952	0.0301438	0.0219051	0.0286743	0.0245587	0.0316856	0.00045793	-0.00559471	-0.00215837	-0.00833934	0.00315006	-0.00277392	0.0964179	13.8779	0.749	0
Miscellaneous/Charity/Religion	transactional	chisq	0.108395	0	0.0689882	0.0796201	0.0652182	0.0755862	0.0729574	0.0838483	0.0700434	0.0968025	0.0678343	0.0942374	0.0723186	0.0994294	-0.00105523	-0.0171823	-0.00546256	-0.0219969	0.00342082	-0.0122995	0.199452	43.9542	0.651	0
Miscellaneous/Credit/Medical	transactional	chisq	0.0127822	0	0.0100346	0.015052	0.00860564	0.0132876	0.0116929	0.0170424	0.00734679	0.0106917	0.00662725	0.00981937	0.00814269	0.0116396	0.00268785	0.00436029	0.00103813	0.00234335	0.00441539	0.00645412	11.0689	20.1311	0.001	0
Miscellaneous/Government/Tax/HMRC	transactional	chisq	0.149355	0	0.0674949	0.0817107	0.063764	0.0776275	0.0714258	0.0859871	0.0794409	0.109167	0.0770981	0.106459	0.0818483	0.111934	-0.011946	-0.0274559	-0.0163882	-0.0323877	-0.00743403	-0.0224553	25.2088	102.769	0	0
Miscellaneous/Government/Tax/HMRC Repayment	transactional	chisq	0.0118564	0	0.00346434	0.00794409	0.00265501	0.00668031	0.00450907	0.00943863	0.00384263	0.0111496	0.00332893	0.0102584	0.00443362	0.0121164	-0.00037829	-0.00320551	-0.00138746	-0.004799	0.000709983	-0.00153341	0.385242	12.2873	0.504	0
Miscellaneous/Government/Tax/National Insurance	transactional	chisq	0.0130361	0	0.00943734	0.00286704	0.00805359	0.00213759	0.0110507	0.0038329	0.0109107	0.00434038	0.0100293	0.00379285	0.0118677	0.00496504	-0.00147334	-0.00147334	-0.00316185	-0.00243441	0.00029341	-0.00043298	2.47367	6.52215	0.105	0.01
Miscellaneous/Government/Tax/Other	transactional	chisq	0.329307	1	0.187911	0.234022	0.182036	0.227641	0.193929	0.240526	0.195596	0.239398	0.19214	0.235676	0.199098	0.24316	-0.00768526	-0.0053757	-0.0145193	-0.0127743	-0.000800864	0.00206565	4.69992	1.97098	0.031	0.152
Miscellaneous/Government/Tax/PAYE	transactional	chisq	0.0420051	0	0.00722733	0.0286107	0.00602522	0.026163	0.00866077	0.0312772	0.00909887	0.0382471	0.00829568	0.0365951	0.00997805	0.0399702	-0.00187154	-0.00963644	-0.00336535	-0.0126322	-0.000299106	-0.0065649	4.9237	33.4666	0.027	0
Miscellaneous/Government/Tax/Public Administration	transactional	chisq	0.0293722	0	0.00758571	0.038944	0.00635239	0.0360889	0.00905006	0.0420127	0.00688886	0.0222992	0.00619282	0.0210343	0.00766136	0.0236378	0.00069685	0.0166448	-0.000769006	0.0134766	0.00224107	0.0198851	0.772901	134.398	0.362	0
Miscellaneous/Government/Tax/Self Assessment	transactional	chisq	0.0905507	0	0.0315375	0.0717358	0.0289671	0.0678953	0.0343251	0.0757742	0.0360371	0.0836618	0.0344325	0.0812623	0.0377131	0.0861253	-0.00449966	-0.0119261	-0.00757303	-0.0164906	-0.00135133	-0.00729244	7.41248	23.9181	0.004	0
Miscellaneous/Government/Tax/Tax	transactional	chisq	0.0586847	0	0.0365548	0.0213833	0.033788	0.019271	0.0395364	0.0237182	0.0431251	0.0265002	0.0413734	0.0251216	0.044947	0.0279517	-0.0065703	-0.00511687	-0.00988709	-0.00768391	-0.00317919	-0.0024732	13.4677	13.1651	0	0
Miscellaneous/Other/Fines	transactional	chisq	0.104707	0	0.0553697	0.0575797	0.0519774	0.0541226	0.0589678	0.0612416	0.0602079	0.0603671	0.0581512	0.0583079	0.0623321	0.0624939	-0.00483813	-0.0027874	-0.00884471	-0.00685079	-0.000760354	0.00134667	5.20733	1.6894	0.021	0.191
Miscellaneous/Other/Other	transactional	chisq	0.426592	1	0.215028	0.333771	0.208841	0.326638	0.221347	0.340982	0.250289	0.370227	0.24651	0.366004	0.254106	0.374469	-0.0352606	-0.0364552	-0.0425222	-0.0447381	-0.0279509	-0.0281429	85.0407	72.1725	0	0
Miscellaneous/Trade Associations/Education	transactional	chisq	0.0120505	0	0.0118265	0.00758571	0.0102695	0.00635239	0.0136116	0.00905006	0.0114483	0.00768526	0.010545	0.00694882	0.012427	0.00849798	0.00037829	-9.955e-05	-0.00146998	-0.00158518	0.00230427	0.00146451	0.126078	0.0058931	0.709	0.922
Miscellaneous/Trade Associations/Health	transactional	chisq	0.0285509	0	0.0244296	0.0221001	0.0221695	0.0199521	0.0269107	0.0244703	0.0253056	0.0240513	0.0239583	0.0227377	0.0267261	0.0254382	-0.00087604	-0.00195118	-0.00355254	-0.00451446	0.00187626	0.00068836	0.359006	1.99375	0.543	0.152
Miscellaneous/Trade Associations/Manual	transactional	chisq	0.0492474	0	0.0425278	0.0343448	0.0395458	0.0316625	0.0457217	0.0372429	0.0431052	0.038267	0.0413539	0.0366146	0.0449267	0.0399906	-0.00057739	-0.00392227	-0.00407778	-0.00711563	0.0029959	-0.000654444	0.0882545	5.27269	0.758	0.021
Miscellaneous/Trade Associations/Other	transactional	chisq	0.0462908	0	0.0301637	0.0333891	0.0276501	0.0307444	0.0328953	0.0362502	0.0314976	0.0391829	0.0299959	0.0375112	0.0330715	0.0409255	-0.00133397	-0.00579381	-0.00430616	-0.00896532	0.00171315	-0.00254753	0.696519	11.4492	0.392	0.001
Miscellaneous/Trade Associations/Professional & Management	transactional	chisq	0.147354	0	0.109664	0.0754987	0.104991	0.0715644	0.114518	0.0796294	0.102636	0.0850555	0.100002	0.0826377	0.105331	0.0875372	0.00702823	-0.0095568	0.00163191	-0.0142105	0.0124862	-0.00483475	6.55898	14.9972	0.01	0
Miscellaneous/Trade Associations/Uniformed Service	transactional	chisq	0.0110799	0	0.00973599	0.00872058	0.00832944	0.0073931	0.011372	0.0102782	0.00840202	0.00848166	0.00763102	0.00770691	0.00924915	0.00933252	0.00133397	0.00023892	-0.000319306	-0.00134713	0.00306522	0.00190319	2.42862	0.0587771	0.112	0.806
Monthly credit turnover amount.	nontransactional	ttest		1	3446.47	3619.58	3353.5	3520.74	3539.45	3718.43	3643.9	3735.31	3586.41	3679.17	3701.38	3791.46	-197.423	-115.73	-310.539	-228.482	-84.3068	-2.97795	-3.54008	-1.99547	0	0.015
Monthly number of branch interactions.	nontransactional	ttest		1	0.0840982	0.137432	0.0814755	0.133885	0.0867208	0.14098	0.074802	0.133408	0.0733707	0.131521	0.0762334	0.135294	0.00929614	0.00402457	0.00639321	0.000168241	0.0121991	0.00788091	6.09848	1.96347	0	0.004
Monthly number of internet banking interactions.	nontransactional	ttest		1	1.79751	2.19656	1.7057	2.09285	1.88932	2.30028	2.1275	3.145	2.07225	3.06981	2.18275	3.22019	-0.32999	-0.948438	-0.439382	-1.09178	-0.220598	-0.805094	-6.0362	-14.5115	0	0
Monthly number of telephony interactions.	nontransactional	ttest		1	166.305	28.3626	-134.335	5.6224	466.944	51.1027	6.80576	15.6439	5.58756	9.80592	8.02395	21.4818	159.499	12.7187	-14.0761	-3.85217	333.074	29.2895	1.03989	1.06186	0.165	0.158
Monthly peak planned overdraft.	nontransactional	ttest		1	1202.26	585.363	1043.45	489.989	1361.06	680.737	1669.85	848.9	1550.82	774.921	1788.88	922.879	-467.591	-263.537	-693.226	-403.002	-241.957	-124.073	-4.61801	-4.27954	0	0
Motor/Breakdown Insurance/Other	transactional	chisq	0.384348	1	0.283658	0.280014	0.27685	0.273234	0.290565	0.286896	0.289551	0.306455	0.285591	0.302428	0.293544	0.310511	-0.00589336	-0.0264405	-0.0137723	-0.0343283	0.00202053	-0.0185155	2.0978	41.6877	0.145	0
Motor/Other/DVLA	transactional	chisq	0.559715	1	0.409927	0.428205	0.402469	0.420697	0.417427	0.435745	0.44903	0.494823	0.444675	0.490442	0.453394	0.499206	-0.0391033	-0.0666189	-0.047721	-0.0752876	-0.030468	-0.0579334	77.7906	223.066	0	0
Motor/Other/Other	transactional	chisq	0.0164258	0	0.00746625	0.00800382	0.00624325	0.00673503	0.00892038	0.00950332	0.00971608	0.00943734	0.00888543	0.00861898	0.0106226	0.0103316	-0.00224983	-0.00143352	-0.00377602	-0.00299155	-0.000645028	0.000202978	6.76173	2.71102	0.008	0.092
Motor/Parking/Tolls/Parking	transactional	chisq	0.381391	1	0.167543	0.292737	0.161933	0.285863	0.173306	0.299706	0.199518	0.340521	0.196036	0.336379	0.203046	0.344687	-0.0319755	-0.047784	-0.0385975	-0.0558079	-0.025298	-0.0397234	82.7045	129.741	0	0
Motor/Parking/Tolls/TFL	transactional	chisq	0.0221598	0	0.00872058	0.0100346	0.0073931	0.00860564	0.0102782	0.0116929	0.0144746	0.0154303	0.013457	0.0143792	0.0155672	0.0165561	-0.00575399	-0.00539561	-0.00747217	-0.0072153	-0.00395711	-0.00349747	31.866	25.9436	0	0
Motor/Parking/Tolls/Tolls	transactional	chisq	0.116638	0	0.0469478	0.0648071	0.0438174	0.0611478	0.050288	0.0686676	0.0640903	0.100506	0.0619718	0.0978968	0.0662758	0.103176	-0.0171425	-0.0356986	-0.0209613	-0.0402266	-0.0132502	-0.0310986	65.3197	191.916	0	0
Motor/Petrol/Other	transactional	chisq	0.6616	1	0.534524	0.55758	0.526931	0.550014	0.542101	0.565119	0.550133	0.565384	0.545769	0.561034	0.55449	0.569724	-0.0156094	-0.00780472	-0.02433	-0.0164917	-0.00689319	0.000873656	12.2804	3.07785	0	0.072
Motor/Petrol/Supermarket	transactional	chisq	0.660868	1	0.532493	0.554892	0.524899	0.547322	0.540072	0.562436	0.554394	0.573707	0.550033	0.569366	0.558747	0.578036	-0.021901	-0.018815	-0.0306209	-0.0275001	-0.0131845	-0.010137	24.2356	18.0487	0	0
Motor/Purchase, Maintenance and Repair/Dealer	transactional	chisq	0.471359	1	0.335862	0.299606	0.328716	0.292684	0.343083	0.30662	0.354836	0.356807	0.350653	0.352619	0.359041	0.361018	-0.0189742	-0.0572014	-0.027248	-0.0652886	-0.0106728	-0.0490779	19.7851	182.187	0	0
Motor/Purchase, Maintenance and Repair/Other	transactional	chisq	0.604513	1	0.464759	0.450544	0.457183	0.442989	0.472351	0.458121	0.476407	0.503464	0.472031	0.499082	0.480786	0.507846	-0.0116474	-0.0529208	-0.0203704	-0.0616276	-0.00291778	-0.0442019	6.78626	140.505	0.01	0
Motor/Purchase, Maintenance and Repair/Parts	transactional	chisq	0.455322	1	0.312089	0.275236	0.305085	0.268493	0.31918	0.282082	0.341656	0.357783	0.33751	0.353592	0.345825	0.361996	-0.0295664	-0.0825469	-0.0377025	-0.0904845	-0.021398	-0.074567	49.1929	382.485	0	0
Motor/Purchase, Maintenance and Repair/Tyres	transactional	chisq	0.233156	1	0.147892	0.123462	0.142566	0.118536	0.15338	0.128562	0.15936	0.162386	0.156175	0.159177	0.162597	0.165647	-0.0114682	-0.0389241	-0.0176979	-0.0448288	-0.00518148	-0.0329563	12.4237	146.772	0	0
Number of Bill Payment confirmation.	nontransactional	ttest		1	0.244403	0.455954	0.226459	0.435714	0.262348	0.476194	0.31406	0.598389	0.304253	0.583794	0.323867	0.612983	-0.0696566	-0.142435	-0.0895531	-0.170282	-0.0497601	-0.114587	-6.67647	-11.1883	0	0
Number of Mobile Cheque Deposits.	nontransactional	ttest		1		0.00217915		0.00158598		0.00277232		0.00293905		0.00254071		0.00333739		-0.000759899		-0.00153016		1.03587374618129e-05		-2.08458		0.002
Number of PIN reorders.	nontransactional	ttest		1		0.004913		0.00421131		0.0056147		0.00251068		0.00224451		0.00277686		0.00240232		0.00178858		0.00301606		6.27472		0
Number of cancelled direct debits.	nontransactional	ttest		1	0.0173116	0.0323896	0.0164773	0.0311951	0.0181459	0.0335841	0.018301	0.0297588	0.0178178	0.029208	0.0187842	0.0303096	-0.00098938	0.00263078	-0.00195497	0.00145358	-2.3794e-05	0.00380797	-2.01145	3.9201	0.003	0
Number of complaints submitted.	nontransactional	ttest		1	0.00138317	0.000898332	0.000787566	0.000815123	0.00197877	0.000981542	0.00133339	0.0010846	0.00107395	0.00103303	0.00159284	0.00113617	4.97726986824867e-05	-0.000186271	-0.000514321	-0.000287693	0.000613867	-8.48485e-05	0.150195	-3.72956	0.837	0
Number of international payments.	nontransactional	ttest		1	0.00710108	0.009514	0.0038954	0.00568612	0.0103068	0.0133419	0.00782368	0.0145459	0.00696543	0.0132087	0.00868193	0.0158832	-0.000722602	-0.00503192	-0.00309637	-0.00823321	0.00165116	-0.00183064	-0.426801	-2.43248	0.592	0.001
Number of missed Direct Debits.	nontransactional	ttest		1	0.00954072	0.0120996	0.00823848	0.0105315	0.010843	0.0136677	0.0114867	0.0105684	0.0105748	0.00963598	0.0123986	0.0115009	-0.00194601	0.00153112	-0.00369528	-0.000320358	-0.000196744	0.0033826	-2.39928	1.64499	0.001	0.04
Number of new device enrollments.	nontransactional	ttest		1	0.0340449	0.761265	0.0273978	0.693844	0.0406919	0.828687	0.0507587	1.19882	0.0453264	1.1467	0.0561909	1.25094	-0.0167138	-0.437554	-0.0268752	-0.53586	-0.00655243	-0.339249	-3.81622	-10.0641	0	0
Number of new payments made.	nontransactional	ttest		1	0.0177512	0.0450822	0.0166415	0.0433026	0.0188608	0.0468619	0.0215992	0.0568414	0.020935	0.055682	0.0222633	0.0580009	-0.00384801	-0.0117592	-0.0051647	-0.014015	-0.00253132	-0.00950341	-5.83224	-10.8514	0	0
Number of other account management activities.	nontransactional	ttest		1	7.83377	11.8052	7.44861	11.2899	8.21893	12.3206	9.23012	16.6351	8.99442	16.2554	9.46583	17.0148	-1.39635	-4.82987	-1.86124	-5.55173	-0.931466	-4.10802	-6.0611	-14.7893	0	0
Number of password changes.	nontransactional	ttest		1	0.040605	0.021017	0.0321507	0.0185444	0.0490594	0.0234896	0.0260264	0.0127049	0.0228509	0.0122577	0.0292019	0.0131521	0.0145787	0.0083121	0.00722523	0.00668801	0.0219321	0.00993618	3.16415	6.48398	0	0
Number of personal information updates.	nontransactional	ttest		1	0.0125682	0.0155298	0.0117138	0.0147937	0.0134225	0.0162659	0.0131938	0.0126379	0.0127652	0.0123843	0.0136225	0.0128914	-0.000625654	0.00289193	-0.00151696	0.00228081	0.000265652	0.00350304	-1.28298	7.2805	0.083	0
Number of product applications accepted.	nontransactional	ttest		1	0.00189145	0.00451957	0.00177233	0.00429525	0.00201057	0.00474389	0.00212075	0.00622287	0.00204812	0.00606174	0.00219337	0.00638401	-0.000229297	-0.0017033	-0.000372655	-0.00201098	-8.59388e-05	-0.00139562	-3.22154	-12.0878	0	0
Number of product applications rejected.	nontransactional	ttest		1	0.000374308	0.000330506	0.000270363	0.000269065	0.000478254	0.000391948	0.000376963	0.000497087	0.000332572	0.000442844	0.000421354	0.000551329	-2.65467e-06	-0.00016658	-0.000100188	-0.000267004	9.48788745416273e-05	-6.61564e-05	-0.0460364	-3.98378	0.953	0
Number of product applications submitted.	nontransactional	ttest		1	0.00226576	0.00485008	0.00209273	0.00461053	0.00243879	0.00508963	0.00249771	0.00671996	0.00240611	0.00654452	0.00258931	0.00689539	-0.000231952	-0.00186988	-0.000419436	-0.00220373	-4.44676e-05	-0.00153603	-2.32223	-12.3438	0.001	0
Number of profile information updates.	nontransactional	ttest		1	0.00548215	0.201039	0.00525569	0.190979	0.00570861	0.2111	0.00631338	0.289327	0.00617215	0.281509	0.00645461	0.297144	-0.000831235	-0.0882873	-0.0011086	-0.10302	-0.000553869	-0.0735543	-6.10471	-13.5823	0	0
Number of reported fraud cases.	nontransactional	ttest		1	0.000623599	0.00113879	0.000519039	0.00105002	0.000728158	0.00122755	0.000540259	0.000881023	0.000481091	0.000840904	0.000599427	0.000921142	8.33395054317935e-05	0.000257764	-3.5365e-05	0.000171424	0.000202044	0.000344104	1.3597	5.18677	0.081	0
Number of reported lost/stolen cards.	nontransactional	ttest		1		0.0152317		0.013927		0.0165364		0.0104725		0.00989182		0.0110533		0.00475917		0.00350242		0.00601592		6.53238		0
Number of second internet banking logon attempts.	nontransactional	ttest		1	0.0284793	0.0824882	0.0262777	0.0779825	0.0306808	0.0869938	0.0233966	0.0779878	0.0224736	0.0758606	0.0243197	0.0801151	0.00508263	0.00450033	0.00304025	-9.83265e-06	0.007125	0.00901048	4.17321	1.77038	0	0.013
Number of standing order set up.	nontransactional	ttest		1	0.0247664	0.038064	0.0228366	0.0361894	0.0266961	0.0399385	0.0277601	0.0416969	0.0263199	0.0404599	0.0292004	0.0429339	-0.00299373	-0.00363291	-0.00572576	-0.00603326	-0.000261708	-0.00123256	-2.4369	-3.17057	0.001	0
Number of statement views.	nontransactional	ttest		1	3.1811	1.0339	3.013	0.953472	3.3492	1.11434	3.73427	1.65151	3.63384	1.58471	3.8347	1.71832	-0.553171	-0.617608	-0.75236	-0.742293	-0.353982	-0.492924	-5.5372	-11.5776	0	0
Number of telephony interactions.	nontransactional	ttest		1	0.0483455	0.0959624	0.043777	0.0899431	0.0529139	0.101982	0.0423171	0.0978684	0.0403327	0.0947952	0.0443015	0.100941	0.00602836	-0.00190599	0.00169766	-0.00826272	0.0103591	0.00445074	2.37232	-0.55278	0.001	0.486
Number of times Faster Payment Availability was checked.	nontransactional	ttest		1	0.26732	0.518895	0.248644	0.496863	0.285996	0.540927	0.33929	0.671903	0.329019	0.656296	0.349562	0.68751	-0.0719704	-0.153008	-0.0927728	-0.182883	-0.051168	-0.123133	-6.61858	-11.1077	0	0
Number of times multiple payments have been made.	nontransactional	ttest		1	0.225649	0.42566	0.208276	0.406104	0.243021	0.445216	0.289651	0.559112	0.280236	0.544933	0.299066	0.573292	-0.0640024	-0.133452	-0.0831466	-0.160482	-0.0448581	-0.106423	-6.34875	-10.8289	0	0
Number of times payment fields have been validated.	nontransactional	ttest		1	0.360909	0.441261	0.331693	0.421026	0.390125	0.461497	0.464549	0.579139	0.449272	0.564555	0.479826	0.593723	-0.10364	-0.137878	-0.135019	-0.165709	-0.0722614	-0.110047	-6.16167	-10.8344	0	0
Number of times transfers have been validated.	nontransactional	ttest		1	0.378758	0.354425	0.351259	0.326953	0.406258	0.381897	0.499292	0.549511	0.478821	0.526678	0.519764	0.572344	-0.120534	-0.195086	-0.159383	-0.237696	-0.081684	-0.152476	-6.8913	-10.7044	0	0
Overall number of account management activities.	nontransactional	ttest		1	12.68	16.2439	12.0669	15.546	13.2932	16.9419	15.0664	22.9819	14.6949	22.4618	15.4379	23.5021	-2.38639	-6.73803	-3.12075	-7.72493	-1.65203	-5.75113	-6.52469	-15.1727	0	0
Overseas Transaction/Cash Withdrawl/Cash	transactional	chisq	0.199334	1	0.141261	0.0729901	0.136039	0.069118	0.14665	0.0770596	0.168737	0.108888	0.165477	0.106184	0.172048	0.111652	-0.0274758	-0.0358977	-0.0336563	-0.0406535	-0.021236	-0.0310711	69.6684	179.527	0	0
Overseas Transaction/Cash Withdrawl/Charge	transactional	chisq	0.0901326	0	0.0752001	5.97300203082069e-05	0.071273	3.11792363830033e-06	0.0793235	0.000387855	0.0951101	3.98200135388046e-05	0.0925655	6.89721751914534e-06	0.0977169	0.000160594	-0.01991	1.99100067694023e-05	-0.0246239	-0.000119078	-0.0151269	0.000238514	60.4523	0	0	1
Overseas Transaction/Transaction Fee/Other	transactional	chisq	0.103766	0	0.0888185	0.00017919	0.0845739	4.62795609913859e-05	0.0932531	0.000570873	0.10849	0.00033847	0.10579	0.000203707	0.11125	0.000554261	-0.0196711	-0.00015928	-0.0247341	-0.000406166	-0.014541	0.000167218	52.1204	0.600179	0	0.435
Payroll/Civil Service/Council	transactional	chisq	0.239338	1	0.113606	0.231334	0.108859	0.224979	0.118533	0.237813	0.111894	0.166706	0.109157	0.163463	0.114691	0.170002	0.00171226	0.0646279	-0.0037989	0.0574756	0.00728482	0.0718178	0.352248	350.551	0.543	0
Payroll/Civil Service/Government	transactional	chisq	0.0415572	0	0.012842	0.0394218	0.0112168	0.0365495	0.0146945	0.0425076	0.0151515	0.0271572	0.0141101	0.0257618	0.0162678	0.0286255	-0.00230956	0.0122646	-0.00428663	0.00902641	-0.000254722	0.0155751	4.50417	64.0226	0.034	0
Payroll/Finance/Insurance	transactional	chisq	0.043588	0	0.0148728	0.0233544	0.0131193	0.0211453	0.0168524	0.0257851	0.0176004	0.0310795	0.0164772	0.0295877	0.0187981	0.0326436	-0.00272767	-0.00772508	-0.00485645	-0.0104345	-0.000521418	-0.00493913	5.45415	26.2072	0.019	0
Payroll/Finance/Other	transactional	chisq	0.0454695	0	0.0301637	0.0294469	0.0276501	0.0269635	0.0328953	0.0321487	0.0309601	0.0303229	0.029471	0.0288491	0.0325213	0.0318691	-0.0007964	-0.00087604	-0.0037622	-0.00380824	0.00224429	0.00213116	0.241073	0.30072	0.619	0.575
Payroll/Medical/NHS	transactional	chisq	0.0167244	0	0.00901923	0.00919842	0.00766803	0.00783318	0.0106004	0.0107935	0.0112292	0.0116673	0.0103348	0.0107552	0.0121992	0.0126548	-0.00221001	-0.00246884	-0.00387799	-0.00415809	-0.000463667	-0.000701229	5.5987	6.77942	0.018	0.01
Payroll/Other/Care	transactional	chisq	0.0194123	0	0.00722733	0.0273563	0.00602522	0.0249633	0.00866077	0.0299689	0.00772508	0.0108709	0.00698668	0.00999113	0.00853976	0.0118262	-0.00049775	0.0164855	-0.00195755	0.013888	0.00104056	0.019157	0.349084	229.967	0.532	0
Payroll/Other/Charity & Religion	transactional	chisq	0.0122596	0	0.00740652	0.00842193	0.00618871	0.00711859	0.00885551	0.00995566	0.00631147	0.00893959	0.00564623	0.00814365	0.00705331	0.00981156	0.00109505	-0.00051766	-0.000342618	-0.00209349	0.00261108	0.0011365	2.13728	0.328316	0.133	0.569
Payroll/Other/Food & Drink	transactional	chisq	0.0123342	0	0.00692868	0.00651057	0.00575318	0.00537333	0.00833575	0.00787975	0.00818301	0.00826265	0.00742241	0.00749825	0.00901979	0.00910321	-0.00125433	-0.00175208	-0.002703	-0.00317062	0.000272967	-0.000254813	2.37224	4.74194	0.116	0.029
Payroll/Other/Industry	transactional	chisq	0.0211146	0	0.00788436	0.0148728	0.00662561	0.0131193	0.00937391	0.0168524	0.00782463	0.0147931	0.00708135	0.0137642	0.00864417	0.0158969	5.97300203082057e-05	7.96400270776099e-05	-0.00145128	-0.00200079	0.0016491	0.00223732	0.000639937	0.0013643	0.964	0.971
Payroll/Other/Leisure	transactional	chisq	0.0104229	0	0.0047784	0.00710787	0.00381475	0.00591634	0.00597572	0.00853083	0.00467885	0.00712778	0.00410942	0.00641938	0.0053253	0.00791259	9.95500338470115e-05	-1.991e-05	-0.00107021	-0.0014555	0.00134817	0.00149418	0.00956882	0	0.889	1
Payroll/Other/Manufacturing	transactional	chisq	0.0157986	0	0.00674949	0.0116474	0.00559024	0.0101027	0.00814047	0.0134202	0.00680922	0.0126429	0.00611735	0.0116928	0.00757758	0.0136682	-5.973e-05	-0.0009955	-0.00145923	-0.00285665	0.00141833	0.000943497	0.000737612	0.936913	0.96	0.33
Payroll/Other/Oil, Mining & Chemicals	transactional	chisq	0.070347	0	0.0166647	0.0616414	0.0148054	0.0580689	0.0187491	0.0654166	0.0157289	0.0567435	0.0146676	0.0547441	0.016865	0.058811	0.00093577	0.00489786	-0.00125239	0.000764183	0.00320083	0.00910096	0.641674	5.42672	0.405	0.021
Payroll/Other/Other	transactional	chisq	0.267396	1	0.156552	0.182535	0.151097	0.176727	0.162166	0.188489	0.175467	0.194023	0.172155	0.190578	0.178828	0.197515	-0.0189145	-0.0114881	-0.025318	-0.0182594	-0.0124548	-0.00466531	31.5941	10.644	0	0.001
Payroll/Other/Property	transactional	chisq	0.0146787	0	0.00704814	0.0125433	0.00586193	0.0109379	0.00846583	0.0143763	0.0069685	0.00945725	0.00626832	0.008638	0.00774513	0.0103524	7.9640027077609e-05	0.00308605	-0.00134728	0.00123462	0.00158506	0.00501487	0.00286905	11.509	0.96	0.001
Payroll/Other/Utilities	transactional	chisq	0.0311343	0	0.0166049	0.0192331	0.0147491	0.017232	0.018686	0.0214579	0.0156493	0.0197905	0.0145907	0.018599	0.0167826	0.0210561	0.00095568	-0.00055748	-0.00122818	-0.00293275	0.00321644	0.0018944	0.67361	0.174658	0.403	0.673
Payroll/Professional/Education	transactional	chisq	0.0314031	0	0.0208458	0.0191136	0.0187607	0.0171189	0.0231537	0.0213321	0.0230359	0.0224386	0.0217502	0.0211697	0.024395	0.0237811	-0.0021901	-0.00332497	-0.00468523	-0.0057346	0.000381514	-0.000838496	2.64107	6.4101	0.102	0.01
Payroll/Retail/Clothes	transactional	chisq	0.0230558	0	0.0071676	0.0130211	0.00597077	0.0113843	0.00859581	0.0148853	0.00826265	0.0198901	0.00749825	0.0186956	0.00910321	0.0211586	-0.00109505	-0.00686895	-0.00256378	-0.0089403	0.000452255	-0.0047195	1.76425	32.8202	0.164	0
Payroll/Retail/Hardware	transactional	chisq	0.0129614	0	0.00447975	0.00830247	0.00354908	0.00700891	0.00564443	0.00982651	0.00440011	0.0111297	0.00384865	0.0102393	0.00502867	0.0120956	7.9640027077609e-05	-0.00282722	-0.00105272	-0.00444488	0.00129091	-0.00113103	0.0045245	9.45866	0.945	0.001
Payroll/Retail/Other	transactional	chisq	0.0141112	0	0.00483813	0.00758571	0.00386801	0.00635239	0.00604185	0.00905006	0.00804364	0.0100944	0.00728973	0.00924732	0.00887376	0.0110172	-0.00320551	-0.00250866	-0.00448116	-0.00405242	-0.00185075	-0.00088628	17.502	8.16139	0	0.002
Payroll/Retail/Supermarket	transactional	chisq	0.0241608	0	0.00734679	0.0219806	0.00613419	0.0198385	0.00879062	0.024345	0.00786445	0.0212838	0.00711922	0.020048	0.00868592	0.0225934	-0.00051766	0.00069685	-0.00198992	-0.00182228	0.0010331	0.00329205	0.373546	0.258149	0.524	0.596
Payroll/Trade & Construction/Construction	transactional	chisq	0.0263708	0	0.00931788	0.0152312	0.00794335	0.013456	0.0109221	0.0172323	0.0109505	0.0197308	0.0100675	0.0185411	0.0119091	0.0209946	-0.00163262	-0.00449966	-0.00331418	-0.0066823	0.000127213	-0.00223947	3.05391	13.6777	0.076	0
Payroll/Transport/Motor	transactional	chisq	0.0237427	0	0.0102736	0.0180982	0.00882685	0.0161584	0.0119493	0.0202623	0.00909887	0.0174013	0.00829568	0.0162845	0.00997805	0.0185927	0.00117469	0.00069685	-0.000529043	-0.00158835	0.00295632	0.00305874	1.73811	0.313929	0.169	0.553
Pension/Annuity/Other	transactional	chisq	0.139664	0	0.124836	0.114323	0.119886	0.109562	0.129959	0.119262	0.12388	0.116314	0.121018	0.11353	0.1268	0.119158	0.00095568	-0.001991	-0.00479152	-0.00753695	0.00676255	0.00361652	0.0968821	0.466821	0.757	0.488
Pension/Council/Other	transactional	chisq	0.0695705	0	0.0625971	0.060626	0.0589981	0.0570819	0.0663983	0.0643733	0.0575001	0.0555887	0.055488	0.0536089	0.0595802	0.0576369	0.00509696	0.00503723	0.000934127	0.000937692	0.00932905	0.00920634	5.80493	5.84873	0.017	0.016
Pension/Government/Other	transactional	chisq	0.17038	1	0.164317	0.1771	0.158752	0.171362	0.170038	0.182986	0.153427	0.163362	0.150291	0.160144	0.156615	0.166631	0.0108908	0.0137379	0.00447934	0.00713779	0.0173548	0.0203884	11.2202	16.9532	0.001	0
Pension/Other/Other	transactional	chisq	0.773026	1	0.744296	0.7434	0.737602	0.736699	0.750877	0.749989	0.716024	0.714232	0.712054	0.710254	0.71996	0.718176	0.0282722	0.0291682	0.0205563	0.0214419	0.035947	0.0368533	49.9844	53.0226	0	0
Pension/Other/Utilities	transactional	chisq	0.0262065	0	0.0186358	0.0235336	0.0166667	0.0213159	0.0208289	0.0259728	0.0174611	0.0221399	0.0163423	0.0208795	0.0186543	0.023474	0.00117469	0.0013937	-0.00113693	-0.00120313	0.00356287	0.0040663	0.927314	1.04701	0.324	0.301
Retail/Books & Periodicals/Books	transactional	chisq	0.328022	1	0.213833	0.170051	0.207659	0.164407	0.22014	0.175848	0.24561	0.230817	0.241855	0.227143	0.249404	0.234532	-0.0317764	-0.0607653	-0.0390148	-0.0675163	-0.0244898	-0.053957	69.8033	273.771	0	0
Retail/Books & Periodicals/Newsagents	transactional	chisq	0.571795	1	0.391351	0.424621	0.383954	0.417122	0.398798	0.432154	0.416259	0.473918	0.411944	0.469543	0.420586	0.478296	-0.0249074	-0.0492972	-0.0334553	-0.0579564	-0.0163402	-0.040622	32.0989	122.586	0	0
Retail/Books & Periodicals/Other	transactional	chisq	0.636946	1	0.522399	0.450663	0.514798	0.443109	0.529989	0.45824	0.561462	0.516963	0.557108	0.512582	0.565807	0.521342	-0.0390634	-0.0663003	-0.0477856	-0.0750056	-0.0303417	-0.0575819	77.3128	220.515	0	0
Retail/Books & Periodicals/Print & Photocopying	transactional	chisq	0.239667	1	0.149743	0.135109	0.144389	0.129985	0.155259	0.140402	0.163601	0.166209	0.160381	0.162969	0.166871	0.1695	-0.0138574	-0.0310994	-0.0201284	-0.037186	-0.00752949	-0.0249523	17.8251	90.8499	0	0
Retail/Catalogues/Other	transactional	chisq	0.522324	1	0.341715	0.365369	0.334538	0.358076	0.348965	0.372723	0.359376	0.417632	0.35518	0.413316	0.363592	0.421961	-0.0176602	-0.0522638	-0.0259665	-0.0607244	-0.0093272	-0.0437775	17.0267	142.162	0	0
Retail/Catalogues/Subscriptions	transactional	chisq	0.36392	1	0.182415	0.255226	0.176609	0.248649	0.188368	0.261916	0.184148	0.287461	0.180772	0.283509	0.187572	0.291445	-0.00173217	-0.0322343	-0.00846792	-0.0399128	0.00505429	-0.0245142	0.239808	64.6411	0.618	0
Retail/Clothing/Adult	transactional	chisq	0.778969	1	0.651296	0.618743	0.644013	0.61133	0.658509	0.626102	0.683749	0.685601	0.679659	0.681517	0.687812	0.689657	-0.0324533	-0.0668578	-0.0407492	-0.0752674	-0.0241789	-0.0584618	60.197	253.12	0	0
Retail/Clothing/Children	transactional	chisq	0.165945	1	0.0826066	0.0813523	0.0785026	0.0772775	0.0869035	0.0856205	0.105563	0.122048	0.102896	0.119205	0.10829	0.12495	-0.0229562	-0.0406961	-0.0278837	-0.0456961	-0.0179604	-0.0356261	73.3838	208.89	0	0
Retail/Clothing/Family	transactional	chisq	0.651535	1	0.4601	0.474973	0.452531	0.467386	0.467688	0.482572	0.523474	0.5663	0.519094	0.561951	0.52785	0.570639	-0.0633736	-0.0913272	-0.0720896	-0.100039	-0.0546461	-0.082604	201.512	421.74	0	0
Retail/Clothing/Men	transactional	chisq	0.322169	1	0.200155	0.169335	0.194134	0.1637	0.206315	0.175122	0.224983	0.221857	0.221342	0.218235	0.228666	0.225522	-0.0248278	-0.0525226	-0.0318789	-0.0592381	-0.0177269	-0.0457503	45.1414	209.41	0	0
Retail/Clothing/Other	transactional	chisq	0.763439	1	0.623761	0.581352	0.616365	0.573832	0.631099	0.588835	0.666746	0.661908	0.662601	0.657749	0.670866	0.666043	-0.0429857	-0.0805559	-0.0514103	-0.0891004	-0.0345774	-0.0720179	102.624	354.072	0	0
Retail/Clothing/Repair	transactional	chisq	0.274221	1	0.149564	0.180803	0.144213	0.175017	0.155077	0.186736	0.157866	0.204277	0.154694	0.200764	0.161091	0.207835	-0.00830247	-0.0234739	-0.0145477	-0.0302607	-0.00200076	-0.0166344	6.51802	43.3562	0.01	0
Retail/Clothing/Shoes	transactional	chisq	0.735202	1	0.587684	0.558894	0.580178	0.55133	0.595149	0.56643	0.621989	0.626409	0.617729	0.622158	0.62623	0.630639	-0.0343049	-0.0675148	-0.0428881	-0.0761458	-0.025733	-0.0588879	62.1688	240.199	0	0
Retail/Clothing/Sport	transactional	chisq	0.454665	1	0.311134	0.277088	0.304135	0.27033	0.318219	0.283948	0.355274	0.346653	0.35109	0.342493	0.359481	0.350837	-0.0441405	-0.0695656	-0.0522902	-0.0774999	-0.0359571	-0.0615902	108.182	274.831	0	0
Retail/Clothing/Women	transactional	chisq	0.636304	1	0.487755	0.449588	0.480158	0.442035	0.495359	0.457164	0.538267	0.53771	0.533894	0.533337	0.542634	0.542077	-0.0505117	-0.0881217	-0.0592454	-0.0968196	-0.041772	-0.0794088	128.283	390.058	0	0
Retail/Department/Online Stores/Online	transactional	chisq	0.503554	1	0.318899	0.384422	0.311852	0.377051	0.326029	0.391847	0.356986	0.421355	0.352798	0.417033	0.361197	0.42569	-0.0380878	-0.0369331	-0.046281	-0.0454628	-0.0298628	-0.028382	80.1712	70.5422	0	0
Retail/Department/Online Stores/Other	transactional	chisq	0.83192	1	0.694481	0.688388	0.68743	0.6813	0.701443	0.69539	0.72783	0.757994	0.72391	0.754219	0.731715	0.76173	-0.0333493	-0.0696054	-0.0413528	-0.0775703	-0.025374	-0.0616649	69.0292	316.297	0	0
Retail/Department/Online Stores/TV Spend	transactional	chisq	0.0729901	0	0.0542349	0.0278342	0.0508764	0.0254201	0.0577996	0.0304675	0.0601481	0.0398797	0.0580924	0.0381936	0.0622714	0.0416367	-0.00591327	-0.0120456	-0.00989045	-0.0150324	-0.00186463	-0.00898259	7.8433	50.9691	0.002	0
Retail/Digital Goods/Audiovisual inc Books Movies Music	transactional	chisq	0.185312	1	0.0392426	0.141799	0.0363767	0.136568	0.0423221	0.147196	0.0494365	0.185661	0.0475652	0.182274	0.0513772	0.189095	-0.0101939	-0.0438617	-0.0136578	-0.0501156	-0.00665587	-0.0375474	28.9698	167.246	0	0
Retail/Digital Goods/Games	transactional	chisq	0.0421993	0	0.00860112	0.0327321	0.00728325	0.0301135	0.0101492	0.0355674	0.00911878	0.0416517	0.00831469	0.0399295	0.00999885	0.0434445	-0.00051766	-0.00891968	-0.0021101	-0.0120961	0.00115308	-0.00566812	0.32183	26.1464	0.57	0
Retail/Digital Goods/Multi-Category	transactional	chisq	0.0436328	0	0.00997491	0.0284912	0.00855038	0.0260486	0.0116287	0.0311527	0.014594	0.0408752	0.0135722	0.0391687	0.0156908	0.0426524	-0.00461912	-0.012384	-0.00641843	-0.0154057	-0.00274141	-0.00928622	19.8595	52.6341	0	0
Retail/Digital Goods/Software Apps exc Games	transactional	chisq	0.0364353	0	0.00710787	0.0326126	0.00591634	0.0299988	0.00853083	0.0354432	0.00615219	0.0341457	0.00549569	0.032583	0.00688533	0.03578	0.00095568	-0.00153307	-0.000454781	-0.00462208	0.00244456	0.00163049	1.65858	0.858256	0.194	0.347
Retail/Electrical/Computing	transactional	chisq	0.481947	1	0.315255	0.318839	0.308231	0.311792	0.322365	0.325969	0.352586	0.375304	0.348409	0.371069	0.356786	0.379558	-0.0373313	-0.0564648	-0.0454995	-0.0646797	-0.0291306	-0.0482165	77.4594	173.263	0	0
Retail/Electrical/Equipment	transactional	chisq	0.031627	0	0.0168439	0.0175009	0.0149743	0.0155942	0.0189385	0.0196322	0.0177995	0.0206268	0.0166699	0.0194103	0.0190036	0.0219172	-0.00095568	-0.00312587	-0.00318666	-0.00543339	0.00135232	-0.000741265	0.610494	6.14784	0.431	0.012
Retail/Electrical/Other	transactional	chisq	0.838998	1	0.698722	0.705173	0.691697	0.698189	0.705655	0.712061	0.702724	0.736312	0.698701	0.73243	0.706715	0.740157	-0.00400191	-0.0311393	-0.0120348	-0.0390632	0.0039996	-0.0232455	0.941743	61.4046	0.324	0
Retail/Food & Drink/Alcohol	transactional	chisq	0.275445	1	0.160315	0.186417	0.154806	0.180561	0.165981	0.192418	0.169713	0.215187	0.166445	0.211605	0.173031	0.218813	-0.00939752	-0.02877	-0.0158251	-0.0356516	-0.00291506	-0.021836	7.89025	62.9163	0.002	0
Retail/Food & Drink/Other	transactional	chisq	0.787854	1	0.557759	0.708876	0.550194	0.701917	0.565298	0.715738	0.588819	0.735157	0.584499	0.73127	0.593125	0.739008	-0.0310596	-0.0262812	-0.0397294	-0.034186	-0.0223965	-0.0184076	49.6331	43.725	0	0
Retail/Food & Drink/Tobacco	transactional	chisq	0.0610889	0	0.0330904	0.0392426	0.0304576	0.0363767	0.0359399	0.0423221	0.0342651	0.0418907	0.0326998	0.0401636	0.0359021	0.0436882	-0.00117469	-0.00264803	-0.00428144	-0.00603649	0.00200651	0.000814018	0.492785	2.16093	0.472	0.136
Retail/Furniture/Other	transactional	chisq	0.828515	1	0.645323	0.677816	0.638014	0.670667	0.652566	0.684883	0.686816	0.745988	0.682735	0.742152	0.690867	0.749786	-0.0414925	-0.0681719	-0.0498068	-0.0762205	-0.033198	-0.0601461	98.5804	294.998	0	0
Retail/Garden/Other	transactional	chisq	0.752344	1	0.605304	0.611576	0.597847	0.604138	0.612713	0.618962	0.631884	0.690837	0.627646	0.686771	0.636101	0.694874	-0.0265799	-0.0792617	-0.0351079	-0.0876838	-0.0180665	-0.0708511	37.746	356.99	0	0
Retail/Garden/Services	transactional	chisq	0.0268188	0	0.0155298	0.0186358	0.0137368	0.0166667	0.0175486	0.0208289	0.0183968	0.0211046	0.0172483	0.0198741	0.0196197	0.022409	-0.00286704	-0.00246884	-0.00504261	-0.00483664	-0.000614088	-2.41882e-05	5.77897	3.69177	0.017	0.058
Retail/Hardware/Building Supplies	transactional	chisq	0.0916259	0	0.0425278	0.0496356	0.0395458	0.0464189	0.0457217	0.0530609	0.0500139	0.0675547	0.0481321	0.0653828	0.051965	0.0697929	-0.00748616	-0.017919	-0.0110534	-0.0218387	-0.0038455	-0.0139261	15.1934	67.9208	0	0
Retail/Hardware/Other	transactional	chisq	0.858261	1	0.734978	0.740234	0.728209	0.733507	0.741638	0.74685	0.759009	0.789392	0.755239	0.785794	0.76274	0.792946	-0.0240314	-0.0491578	-0.0317095	-0.0567138	-0.0163888	-0.0416362	38.8593	174.89	0	0
Retail/Health & Beauty/Beauty	transactional	chisq	0.568182	1	0.379763	0.419126	0.372411	0.411641	0.387172	0.426647	0.426731	0.498586	0.422401	0.494204	0.431072	0.502969	-0.0469677	-0.0794608	-0.0554856	-0.0881101	-0.0384269	-0.0707924	113.902	317.385	0	0
Retail/Health & Beauty/Health	transactional	chisq	0.812418	1	0.603632	0.73444	0.596169	0.727667	0.611046	0.741105	0.625672	0.766754	0.62142	0.763026	0.629904	0.770442	-0.0220404	-0.0323139	-0.0305803	-0.0399751	-0.0135152	-0.0246875	25.8008	71.4365	0	0
Retail/Other/Accessories	transactional	chisq	0.0897145	0	0.0496954	0.0353004	0.0464767	0.0325813	0.0531225	0.0382351	0.058854	0.0571218	0.0568195	0.0551161	0.0609563	0.0591956	-0.0091586	-0.0218214	-0.0130061	-0.0252397	-0.00523867	-0.0183273	19.5653	121.584	0	0
Retail/Other/Animal	transactional	chisq	0.377553	1	0.257317	0.268486	0.250722	0.261797	0.264024	0.275282	0.271254	0.31197	0.267373	0.307923	0.27517	0.316046	-0.013937	-0.0434835	-0.021596	-0.0513041	-0.00623821	-0.0356225	12.3684	112.615	0	0
Retail/Other/Art & Antiques	transactional	chisq	0.414765	1	0.242982	0.242026	0.236515	0.235568	0.249567	0.248603	0.290885	0.339904	0.286919	0.335764	0.294883	0.344068	-0.0479035	-0.0978776	-0.0554956	-0.105551	-0.0402666	-0.0901557	143.03	556.619	0	0
Retail/Other/Discount	transactional	chisq	0.60944	1	0.378509	0.501195	0.371161	0.493592	0.385913	0.508797	0.422849	0.56642	0.418524	0.562071	0.427185	0.570758	-0.0443396	-0.0652252	-0.0528508	-0.0739484	-0.0358055	-0.056497	101.735	215.582	0	0
Retail/Other/Duty Free	transactional	chisq	0.163481	1	0.0961056	0.0633736	0.091704	0.0597533	0.100694	0.0671958	0.125393	0.11293	0.122516	0.110181	0.128328	0.115737	-0.0292876	-0.049556	-0.0345766	-0.0541335	-0.023932	-0.0449051	103.152	340.44	0	0
Retail/Other/Florist	transactional	chisq	0.488786	1	0.318182	0.314658	0.311139	0.307637	0.325308	0.321764	0.336977	0.386732	0.332846	0.382472	0.341133	0.39101	-0.018795	-0.0720742	-0.0269567	-0.0802795	-0.010603	-0.0638337	19.9075	279.919	0	0
Retail/Other/Gifts	transactional	chisq	0.0944182	0	0.0582965	0.0318361	0.0548186	0.0292536	0.0619787	0.0346358	0.0662207	0.0490383	0.0640692	0.0471742	0.0684388	0.0509718	-0.00792418	-0.0172022	-0.0120523	-0.0204279	-0.00372505	-0.0139007	12.9848	86.5424	0	0
Retail/Other/Jewellery	transactional	chisq	0.607753	1	0.441942	0.406702	0.434404	0.399253	0.449507	0.414193	0.470016	0.483475	0.465643	0.479096	0.474392	0.487856	-0.0280731	-0.076773	-0.0367641	-0.0853914	-0.0193706	-0.0681336	39.6882	297.247	0	0
Retail/Other/Other	transactional	chisq	0.882018	1	0.752419	0.780134	0.745794	0.773766	0.758928	0.786372	0.782384	0.821009	0.778743	0.817622	0.78598	0.824347	-0.0299646	-0.0408752	-0.037451	-0.048009	-0.022516	-0.0337829	64.4611	136.487	0	0
Retail/Other/Records	transactional	chisq	0.333995	1	0.226257	0.172022	0.219953	0.166352	0.232688	0.177844	0.26554	0.243997	0.261686	0.240251	0.26943	0.247783	-0.0392824	-0.0719747	-0.046681	-0.0787861	-0.0318372	-0.0651053	101.598	371.444	0	0
Retail/Other/Stationery	transactional	chisq	0.551099	1	0.355274	0.390455	0.348029	0.383062	0.362586	0.397899	0.394039	0.47131	0.389764	0.466937	0.39833	0.475687	-0.0387648	-0.0808545	-0.0471668	-0.0894252	-0.0303367	-0.07226	79.5776	331.195	0	0
Retail/Other/Toys & Games	transactional	chisq	0.366264	1	0.220344	0.193943	0.214101	0.187995	0.226716	0.200033	0.27223	0.271353	0.268344	0.267472	0.27615	0.27527	-0.0518855	-0.0774101	-0.0592483	-0.0845236	-0.044474	-0.0702417	175.749	398.762	0	0
Retail/Restaurant/Bars	transactional	chisq	0.659793	1	0.488114	0.536435	0.480516	0.528844	0.495717	0.54401	0.503823	0.59061	0.49944	0.586293	0.508205	0.594914	-0.015709	-0.0541751	-0.0244506	-0.0628674	-0.00696429	-0.0454843	12.3316	150.776	0	0
Retail/Restaurant/Fast food	transactional	chisq	0.570302	1	0.280731	0.50221	0.273946	0.494607	0.287618	0.509812	0.308187	0.536754	0.304154	0.53238	0.31225	0.541122	-0.0274559	-0.0345439	-0.0353515	-0.0432817	-0.0195232	-0.0258036	44.8302	59.9852	0	0
Retail/Restaurant/Other	transactional	chisq	0.799964	1	0.634034	0.712221	0.626678	0.705285	0.641329	0.719059	0.658006	0.748298	0.653835	0.744473	0.662152	0.752084	-0.0239716	-0.0360769	-0.0323746	-0.0439302	-0.0155882	-0.0282546	31.6957	84.6026	0	0
Retail/Supermarket/Discount	transactional	chisq	0.663182	1	0.450066	0.551069	0.442512	0.543494	0.457642	0.558621	0.506889	0.612711	0.502506	0.608432	0.51127	0.616972	-0.0568232	-0.0616414	-0.065529	-0.0702978	-0.0481048	-0.0529882	161.981	198.097	0	0
Retail/Supermarket/Mid Range	transactional	chisq	0.927234	1	0.839744	0.8938	0.834079	0.889012	0.845253	0.898406	0.848525	0.894278	0.845353	0.891549	0.851643	0.896947	-0.00878031	-0.00047784	-0.0151876	-0.00589597	-0.00242646	0.00487761	7.37583	0.0254558	0.004	0.873
Retail/Supermarket/Other	transactional	chisq	0.658509	1	0.446124	0.54426	0.438577	0.536677	0.453695	0.551823	0.476247	0.576634	0.471872	0.572297	0.480627	0.580959	-0.0301238	-0.0323737	-0.0388228	-0.0410694	-0.0214139	-0.0236824	45.6356	53.5158	0	0
Retail/Supermarket/Top End	transactional	chisq	0.819137	1	0.695198	0.729423	0.688151	0.722611	0.702155	0.736129	0.717139	0.752658	0.713173	0.748855	0.721071	0.756422	-0.0219408	-0.023235	-0.0299637	-0.0309673	-0.0139473	-0.0155373	29.3504	35.7315	0	0
Retail/Supermarket/Value	transactional	chisq	0.695511	1	0.50663	0.607753	0.499026	0.600303	0.514231	0.615153	0.525604	0.625433	0.521226	0.621181	0.529979	0.629666	-0.0189742	-0.0176801	-0.0277156	-0.0262091	-0.0102324	-0.00916684	18.038	16.6017	0	0
Retail/Supermarket/Wholesale	transactional	chisq	0.020577	0	0.00854139	0.0133198	0.00722835	0.0116636	0.0100847	0.0152031	0.00989527	0.0149126	0.00905681	0.0138795	0.0108096	0.0160206	-0.00135388	-0.0015928	-0.00295995	-0.0035919	0.000330561	0.000483929	2.29064	2.11715	0.127	0.142
Savings balance at end of month.	nontransactional	ttest		1	32044	49068.2	30267.5	44766.8	33820.5	53369.6	27761.9	38077.6	26822.1	36462.3	28701.6	39692.9	4282.15	10990.6	2370.43	7256.55	6193.88	14724.6	4.17642	4.68869	0	0
Services/Credit/Other	transactional	chisq	0.0108111	0	0.0047784	0.0104528	0.00381475	0.0089929	0.00597572	0.0121416	0.0041811	0.00666985	0.00364417	0.00598533	0.0047952	0.00743088	0.0005973	0.0037829	-0.000556777	0.00212045	0.0018302	0.00552301	0.905069	23.2779	0.335	0
Services/Education/Business & Vocational	transactional	chisq	0.0215625	0	0.0089595	0.00985545	0.00761301	0.00843988	0.010536	0.0115004	0.0118664	0.0133994	0.0109464	0.0124209	0.0128617	0.0144532	-0.00290686	-0.00354398	-0.00458478	-0.00531159	-0.00115051	-0.00169803	9.36979	12.4775	0.001	0
Services/Education/College/University	transactional	chisq	0.168454	1	0.0814717	0.11062	0.0773942	0.105929	0.0857427	0.115491	0.0907896	0.116832	0.0882983	0.114042	0.0933438	0.119681	-0.00931788	-0.00621192	-0.0141311	-0.0117008	-0.00443728	-0.000660525	13.4048	4.69006	0	0.029
Services/Education/Other	transactional	chisq	0.0103632	0	0.00579381	0.00621192	0.00472516	0.00510277	0.00709506	0.00755328	0.00664994	0.00778481	0.00596648	0.00704348	0.00740992	0.00860241	-0.00085613	-0.00157289	-0.0021738	-0.00295544	0.000540315	-0.000111576	1.3085	4.02232	0.236	0.042
Services/Education/School	transactional	chisq	0.145577	0	0.0729901	0.0876837	0.069118	0.0834642	0.0770596	0.0920936	0.080755	0.101163	0.0783943	0.0985462	0.08318	0.103841	-0.0077649	-0.0134791	-0.0123362	-0.0184773	-0.00312496	-0.00841408	10.3211	25.7043	0.001	0
Services/Health/Care	transactional	chisq	0.0940151	0	0.0375105	0.163481	0.034708	0.157927	0.0405273	0.16919	0.0277346	0.0587345	0.0263245	0.056702	0.0292175	0.0608349	0.00977581	0.104747	0.00659381	0.0988017	0.0130307	0.110737	40.6666	1771.51	0	0
Services/Health/Chiropodist	transactional	chisq	0.0919096	0	0.0476048	0.0757974	0.044453	0.0718557	0.0509661	0.0799352	0.0435432	0.0714968	0.0417833	0.0692663	0.0453733	0.0737932	0.00406164	0.00430056	0.000409766	-0.0002658	0.00778524	0.00893414	4.77066	3.3868	0.029	0.065
Services/Health/Chiropractor/Osteopath/Massage	transactional	chisq	0.0873402	0	0.0467089	0.0514873	0.0435863	0.0482126	0.0500414	0.0549696	0.0482021	0.0639111	0.0463534	0.0617954	0.0501203	0.0660939	-0.00149325	-0.0124238	-0.00516343	-0.0163615	0.00224923	-0.00841373	0.582442	33.7207	0.435	0
Services/Health/Counselling	transactional	chisq	0.0139619	0	0.00812328	0.00728706	0.00684453	0.0060797	0.00963265	0.0087257	0.00760562	0.00686895	0.00687313	0.00617395	0.00841442	0.00764042	0.00051766	0.00041811	-0.00100541	-0.00102462	0.00211902	0.00193927	0.373546	0.259483	0.524	0.586
Services/Health/Dental	transactional	chisq	0.733739	1	0.580636	0.632063	0.573113	0.624699	0.588121	0.639367	0.58629	0.652511	0.581966	0.648325	0.5906	0.656673	-0.00565444	-0.0204476	-0.0142871	-0.0288654	0.00296578	-0.0120491	1.6303	22.9089	0.201	0
Services/Health/Doctor	transactional	chisq	0.075887	0	0.0271174	0.0523832	0.0247349	0.0490809	0.0297196	0.0558927	0.0293872	0.0580775	0.027936	0.0560558	0.0309108	0.0601671	-0.00226974	-0.00569426	-0.00510389	-0.0096061	0.000639894	-0.00171069	2.23078	7.51185	0.132	0.004
Services/Health/NHS Prescriptions	transactional	chisq	0.017038	0	0.0117071	0.00919842	0.0101583	0.00783318	0.013484	0.0107935	0.0115876	0.010174	0.0106788	0.00932355	0.012572	0.0111002	0.00011946	-0.00097559	-0.00172446	-0.00263228	0.00204113	0.000759341	0.00693576	1.11837	0.938	0.277
Services/Health/Optician	transactional	chisq	0.789855	1	0.644726	0.686836	0.637414	0.679738	0.651971	0.693847	0.626986	0.704456	0.622737	0.70044	0.631215	0.70844	0.0177398	-0.0176204	0.00933483	-0.0257137	0.0261203	-0.0095554	16.9031	18.4823	0	0
Services/Health/Other	transactional	chisq	0.457233	1	0.241369	0.420499	0.234917	0.413011	0.24794	0.428024	0.22126	0.36728	0.217641	0.363064	0.224921	0.371516	0.0201091	0.0532194	0.0126998	0.04464	0.027558	0.0618073	28.8864	150.635	0	0
Services/Other/Dating/Personal	transactional	chisq	0.226227	1	0.114264	0.13505	0.109504	0.129927	0.119202	0.140341	0.125234	0.158324	0.122358	0.155148	0.128167	0.161553	-0.0109704	-0.0232748	-0.0165613	-0.0293275	-0.00531727	-0.0171621	13.9572	52.4482	0	0
Services/Other/Dieting	transactional	chisq	0.0258631	0	0.0136184	0.00919842	0.0119431	0.00783318	0.0155207	0.0107935	0.0183769	0.0172222	0.017229	0.0161111	0.0195992	0.0184077	-0.00475849	-0.00802373	-0.0068352	-0.00982824	-0.00260395	-0.00614042	16.5512	53.4137	0	0
Services/Other/Freight Forwarding	transactional	chisq	0.0475451	0	0.0209652	0.027655	0.0188741	0.0252488	0.0232792	0.0302805	0.0207064	0.0307211	0.0194876	0.0292378	0.0219992	0.0322767	0.00025883	-0.00306614	-0.00220781	-0.00593705	0.00280174	-0.000119768	0.029611	3.9577	0.846	0.048
Services/Other/Laundry Services	transactional	chisq	0.0416916	0	0.0303429	0.0156493	0.0278218	0.0138492	0.0330819	0.0176751	0.0312189	0.01991	0.0297237	0.0187149	0.0327862	0.0211791	-0.00087604	-0.00426074	-0.00385135	-0.00646717	0.00217414	-0.00197684	0.292298	12.0991	0.582	0
Services/Other/Other	transactional	chisq	0.325111	1	0.160554	0.231275	0.155042	0.22492	0.166223	0.237753	0.15932	0.243519	0.156135	0.239775	0.162557	0.247302	0.00123442	-0.0122447	-0.0051551	-0.019631	0.0076779	-0.00481455	0.133577	10.241	0.721	0.001
Services/Other/Post	transactional	chisq	0.758915	1	0.574782	0.616712	0.567247	0.609292	0.582282	0.624079	0.587604	0.664934	0.583282	0.660784	0.591912	0.66906	-0.012822	-0.048222	-0.021465	-0.0566716	-0.00419	-0.0397872	8.44686	128.626	0.002	0
Services/Other/Public Administration	transactional	chisq	0.628121	1	0.37827	0.540377	0.370923	0.53279	0.385673	0.547946	0.385259	0.517401	0.381002	0.51302	0.389533	0.52178	-0.00698841	0.0229761	-0.0154679	0.0142497	0.00151098	0.0316943	2.56424	26.4794	0.101	0
Services/Other/Transport	transactional	chisq	0.0912227	0	0.0444989	0.0410943	0.0414497	0.0381623	0.0477591	0.0442389	0.0559272	0.0603273	0.0539416	0.0582687	0.057981	0.0624535	-0.0114283	-0.0192331	-0.0151072	-0.0228548	-0.00767605	-0.0155367	32.4068	88.2125	0	0
Services/Professional/Accountancy	transactional	chisq	0.0539661	0	0.0228169	0.0328515	0.0206337	0.0302282	0.0252219	0.0356916	0.0274161	0.0388245	0.026014	0.0371603	0.0288909	0.0405597	-0.00459921	-0.005973	-0.00723842	-0.00912251	-0.00188364	-0.00274863	10.2057	12.2997	0.001	0
Services/Professional/Business	transactional	chisq	0.396264	1	0.220762	0.259826	0.214514	0.253209	0.227139	0.266553	0.241349	0.292617	0.237617	0.288645	0.245121	0.296622	-0.0205869	-0.0327918	-0.0278766	-0.0405145	-0.0132512	-0.0250282	29.3838	66.1798	0	0
Services/Professional/Facilities Management	transactional	chisq	0.0168439	0	0.00316569	0.0147533	0.00239535	0.0130072	0.0041719	0.0167257	0.00396209	0.015709	0.00344008	0.0146484	0.00456135	0.0168444	-0.0007964	-0.00095568	-0.00177702	-0.00304578	0.000263405	0.00121178	1.91727	0.691522	0.157	0.397
Services/Professional/Freight/Boats	transactional	chisq	0.0138275	0	0.00645084	0.00412137	0.00531916	0.00323178	0.00781451	0.00524543	0.0103532	0.00774499	0.00949512	0.00700561	0.011287	0.00856064	-0.00390236	-0.00362362	-0.00536918	-0.00482671	-0.00235663	-0.00234127	20.1658	23.7432	0	0
Services/Professional/Fuel and Energy	transactional	chisq	0.0141261	0	0.00579381	0.0121849	0.00472516	0.0106035	0.00709506	0.0139941	0.00664994	0.0132202	0.00596648	0.0122484	0.00740992	0.0142673	-0.00085613	-0.00103532	-0.0021738	-0.00293902	0.000540315	0.000946152	1.3085	0.972669	0.236	0.317
Services/Professional/Legal	transactional	chisq	0.303055	1	0.143531	0.283299	0.138273	0.276495	0.148954	0.290204	0.135547	0.205969	0.132572	0.202445	0.138579	0.209538	0.00798391	0.0773305	0.00191507	0.0696574	0.0141089	0.0850319	6.68006	429.76	0.01	0
Services/Professional/Other	transactional	chisq	0.339401	1	0.168439	0.229901	0.162816	0.22356	0.174214	0.236366	0.191932	0.250826	0.188502	0.247044	0.19541	0.254646	-0.0234938	-0.0209254	-0.0300999	-0.0283189	-0.016833	-0.0134872	45.6098	29.5623	0	0
Services/Professional/PR & Advertising	transactional	chisq	0.0364652	0	0.0174412	0.0149922	0.0155379	0.0132315	0.0195692	0.0169791	0.0253255	0.0215227	0.0239777	0.02028	0.0267465	0.0228392	-0.00788436	-0.00653048	-0.0102609	-0.00873056	-0.00543034	-0.00425265	33.8764	27.1353	0	0
Services/Professional/Property	transactional	chisq	0.0771861	0	0.0393621	0.0474854	0.0364919	0.0443375	0.0424458	0.0508428	0.0403377	0.051766	0.0386421	0.0498527	0.042104	0.0537483	-0.00097559	-0.00428065	-0.00435188	-0.00800523	0.00247414	-0.000483663	0.285694	4.69238	0.576	0.029
Services/Professional/Publishing/Media	transactional	chisq	0.0321348	0	0.00268785	0.030522	0.00198396	0.0279935	0.00362851	0.0332684	0.00354398	0.0312786	0.00305165	0.0297821	0.0041137	0.0328473	-0.00085613	-0.00075658	-0.00176525	-0.00373902	0.000132259	0.00230069	2.5211	0.214151	0.095	0.642
Services/Professional/Vet/Animal	transactional	chisq	0.280865	1	0.219269	0.211564	0.213037	0.205414	0.22563	0.217846	0.2168	0.219408	0.213208	0.215801	0.220435	0.223059	0.00246884	-0.00784454	-0.00473842	-0.0149887	0.00972062	-0.000653801	0.435418	4.49486	0.498	0.034
Services/Trade & Construction/Agriculture	transactional	chisq	0.114592	0	0.0531	0.0664795	0.0497758	0.0627755	0.056631	0.070384	0.0609047	0.0943734	0.0588368	0.0918378	0.0630401	0.0969713	-0.00780472	-0.0278939	-0.0117591	-0.0324174	-0.0037786	-0.0232991	13.6465	122.139	0	0
Services/Trade & Construction/Catering	transactional	chisq	0.242056	1	0.0924621	0.172799	0.0881379	0.167118	0.0969745	0.178631	0.108848	0.202764	0.106144	0.19926	0.111612	0.206312	-0.0163859	-0.0299646	-0.0215181	-0.0366577	-0.0111875	-0.023217	35.7762	71.5549	0	0
Services/Trade & Construction/Cleaning & Refuse	transactional	chisq	0.244326	1	0.13714	0.169514	0.131983	0.163877	0.142464	0.175303	0.140664	0.185721	0.137641	0.182334	0.143742	0.189156	-0.00352407	-0.0162067	-0.00952836	-0.0228033	0.00253829	-0.0095563	1.26772	22.0757	0.255	0
Services/Trade & Construction/Construction	transactional	chisq	0.485247	1	0.262932	0.379883	0.256288	0.37253	0.269684	0.387292	0.258671	0.383327	0.25485	0.379074	0.262529	0.387598	0.00426074	-0.00344443	-0.00341023	-0.0119274	0.0119691	0.00505794	1.16349	0.61624	0.278	0.424
Services/Trade & Construction/Manufacturing	transactional	chisq	0.0177697	0	0.0114084	0.00991518	0.00988035	0.00849512	0.0131648	0.0115646	0.0128818	0.0131605	0.0119226	0.0121909	0.0139162	0.0142054	-0.00147334	-0.00324533	-0.00332502	-0.00501175	0.000456268	-0.0014006	2.08818	10.5784	0.143	0.001
Services/Trade & Construction/Other	transactional	chisq	0.19693	1	0.0917453	0.117011	0.0874366	0.1122	0.0962426	0.121999	0.107952	0.147035	0.105258	0.143955	0.110706	0.15017	-0.0162067	-0.0300243	-0.0213207	-0.0357636	-0.0110265	-0.0242216	35.2493	94.0286	0	0
Services/Trade & Construction/Passenger Transport	transactional	chisq	0.0207412	0	0.00555489	0.0106917	0.00451006	0.00921447	0.00683256	0.0123977	0.0063712	0.0186557	0.00570271	0.017499	0.00711628	0.0198866	-0.00081631	-0.007964	-0.00210596	-0.00988467	0.00055215	-0.00596477	1.23522	48.1148	0.252	0
Services/Trade & Construction/Plumbing	transactional	chisq	0.327216	1	0.262932	0.292677	0.256288	0.285804	0.269684	0.299646	0.237984	0.267551	0.23427	0.263687	0.241739	0.27145	0.0249472	0.0251264	0.0173274	0.0172372	0.0326029	0.0330467	42.2035	39.7403	0	0
Services/Trade & Construction/Security	transactional	chisq	0.0344194	0	0.0208458	0.036495	0.0187607	0.0337305	0.0231537	0.0394745	0.0200096	0.0269781	0.0188115	0.0255872	0.0212817	0.0284418	0.00083622	0.00951698	-0.00161494	0.00637735	0.00336362	0.0127297	0.402023	39.5776	0.516	0
Services/Trade & Construction/Storage	transactional	chisq	0.0109903	0	0.00549516	0.00824274	0.00445636	0.0069541	0.00676686	0.00976191	0.00599291	0.00846175	0.00534527	0.00768794	0.00671722	0.00931168	-0.00049775	-0.00021901	-0.00177147	-0.00177104	0.00085476	0.00141135	0.451334	0.048364	0.479	0.804
Travel/Agencies/Other	transactional	chisq	0.510662	1	0.390873	0.252598	0.383478	0.246044	0.398319	0.259266	0.456477	0.366623	0.452114	0.362409	0.460846	0.370857	-0.0656035	-0.114025	-0.0741712	-0.121816	-0.0570132	-0.106185	219.047	728.978	0	0
Travel/Airlines/Other	transactional	chisq	0.252135	1	0.165154	0.114383	0.159576	0.109621	0.170885	0.119323	0.206706	0.175188	0.203177	0.171879	0.210279	0.178547	-0.0415522	-0.0608052	-0.0481707	-0.0666287	-0.0348771	-0.0549154	137.145	344.993	0	0
Travel/Car Rental/Other	transactional	chisq	0.152431	1	0.0907896	0.0690479	0.0865017	0.0652764	0.0952666	0.0730187	0.10393	0.0905308	0.101282	0.0880428	0.10664	0.0930817	-0.0131406	-0.0214829	-0.0182135	-0.0260364	-0.00800154	-0.0168591	23.8089	74.1074	0	0
Travel/Coach/Other	transactional	chisq	0.18146	1	0.10399	0.0803369	0.0994274	0.076286	0.108735	0.0845817	0.123283	0.117768	0.120427	0.114968	0.126197	0.120626	-0.0192928	-0.0374308	-0.0247059	-0.0423866	-0.0138151	-0.0324052	44.571	181.622	0	0
Travel/Commuter/Other	transactional	chisq	0.157359	1	0.0502329	0.0922232	0.0469973	0.0879042	0.0536768	0.0967305	0.0653446	0.142695	0.0632066	0.139654	0.0675495	0.145791	-0.0151117	-0.0504719	-0.0190286	-0.0557827	-0.0111219	-0.045092	49.3689	282.228	0	0
Travel/Cruise Lines/Other	transactional	chisq	0.141978	0	0.0934775	0.055967	0.0891316	0.052557	0.0980112	0.0595825	0.109624	0.0901525	0.106912	0.0876692	0.112397	0.0926987	-0.016147	-0.0341855	-0.0213021	-0.0384391	-0.0109259	-0.0298585	34.4951	195.339	0	0
Travel/Hotels/Holiday Camp	transactional	chisq	0.0271622	0	0.0157687	0.0137976	0.0139616	0.0121109	0.0178016	0.0157112	0.0165253	0.0163262	0.0154372	0.0152447	0.017688	0.0174823	-0.00075658	-0.00252857	-0.00291297	-0.00457888	0.00147698	-0.000400629	0.401439	5.03461	0.517	0.024
Travel/Hotels/Other	transactional	chisq	0.650729	1	0.496237	0.439135	0.488635	0.431603	0.50384	0.446696	0.542687	0.5354	0.538317	0.531026	0.54705	0.539769	-0.04645	-0.0962649	-0.0551848	-0.104947	-0.037711	-0.0875654	108.602	465.295	0	0
Travel/Other/Other	transactional	chisq	0.0598644	0	0.033628	0.027655	0.0309739	0.0252488	0.0364985	0.0302805	0.040497	0.0361168	0.0387981	0.0345104	0.0422665	0.0377945	-0.00686895	-0.00846175	-0.0100627	-0.0113979	-0.00360035	-0.00544971	15.7099	27.1156	0	0
Travel/Rail/Other	transactional	chisq	0.335728	1	0.22118	0.182415	0.214928	0.176609	0.227561	0.188368	0.264106	0.25893	0.260259	0.255107	0.26799	0.262789	-0.042926	-0.0765142	-0.050277	-0.0834785	-0.0355272	-0.0694931	122.078	402.83	0	0
Travel/Taxis/Other	transactional	chisq	0.130809	0	0.0352407	0.102795	0.0325239	0.0982566	0.0381731	0.107518	0.0415124	0.111277	0.0397929	0.108547	0.0433023	0.114067	-0.00627165	-0.00848166	-0.00952929	-0.01381	-0.0029395	-0.00308944	12.7159	9.2022	0	0.001
Unclassified/BACS Credit/Other	transactional	chisq	0.0355842	0	0.0274758	0.00848166	0.0250775	0.00717346	0.0300936	0.0100202	0.0306017	0.0106319	0.0291212	0.00976213	0.0321544	0.0115774	-0.00312587	-0.00215028	-0.0059886	-0.00376894	-0.000187643	-0.000453175	4.13344	5.59693	0.042	0.019
Unclassified/Chq/Sav Acc/Other	transactional	chisq	0.410554	1	0.227751	0.341238	0.221431	0.334063	0.234195	0.348485	0.245132	0.360033	0.24138	0.355836	0.248923	0.364251	-0.0173814	-0.018795	-0.024742	-0.0271001	-0.00997614	-0.0104632	20.6563	19.2815	0	0
Unclassified/Direct Debit/Other	transactional	chisq	0.0637767	0	0.0496356	0.0499343	0.0464189	0.0467081	0.0530609	0.0533689	0.0439812	0.0432844	0.0422128	0.0415296	0.0458198	0.0451094	0.00565444	0.00664994	0.00194168	0.00293538	0.00943847	0.0104357	9.13439	12.7809	0.001	0
Unclassified/Other/Other	transactional	chisq	0.0237128	0	0.0167841	0.013499	0.014918	0.0118313	0.0188754	0.0153937	0.0158683	0.0143949	0.0148022	0.0133802	0.0170091	0.0154847	0.00091586	-0.00089595	-0.00128056	-0.00289547	0.00318916	0.00118112	0.608434	0.658791	0.428	0.4
Unclassified/Other/Other Bank Business Customer	transactional	chisq	0.0316121	0	0.0173217	0.0213833	0.0154251	0.019271	0.0194431	0.0237182	0.0185163	0.0245092	0.017364	0.0231832	0.0197429	0.0259085	-0.0011946	-0.00312587	-0.0034603	-0.00566511	0.00114806	-0.000510158	0.936181	5.16235	0.331	0.022
Unclassified/Unclassified/Unclassified	transactional	chisq	0.999985	1	0.99994	0.999044	0.999612	0.998411	0.999997	0.999434	0.9999	0.999383	0.999753	0.999112	0.999963	0.999573	3.98200135387494e-05	-0.00033847	-0.000191132	-0.000908655	0.000191151	0.000152266	0	1.59687	1	0.164
